# Supplementary material for: Psychiatric disorders with antiseizure medications in children: an analysis of the FDA adverse event reporting system database
Source: Acta Epileptol. 2025 May 23;7:31. doi: 10.1186/s42494-025-00223-5 (PMC12100784; doi:10.1186/s42494-025-00223-5)
Supplement: Supplementary file 1 — Supplementary Material 1. [file 42494_2025_223_MOESM1_ESM.xlsx]

## Sheet: Table S1
Table S1. Table of antiepileptic medications evaluated
Antiseizure Medications
Acetazolamide	Lamotrigine
Amobarbital *	Levetiracetam
Brivaracetam	Lorazepam
Carbamazepine	Methsuximide *
Clobazam	Oxcarbazepine
Clonazepam	Pentobarbital
Clorazepate *	Perampanel
Diazepam	Phenobarbital
Divalproex sodium	Phenytoin
Eslicarbazepine	Pregabalin
Ethosuximide	Primidone *
Ethotoin *	Rufinamide
Ezogabine	Tiagabine
Felbamate	Topiramate
Fosphenytoin	Valproic acid/valproate sodium
Gabapentin	Vigabatrin
Lacosamide	Zonisamide
* indicates that infrequently or rarely used in children (< 18 years)

## Sheet: Table S2
Table S2. The signal strength of AEs of ASMs in children in the FAERS database.
SOCs	PTs	Case Reports	ROR(95% CI)	PRR(95% CI)	chisq	IC(IC025)	EBGM(EBGM05)			Contents
Acetazolamide										ASMs	Number of rows
metabolism and nutrition disorders	metabolic acidosis	22	45.93(29.81, 70.77)	43.36(28.73, 65.44)	903.46	5.43(4.82)	42.98(29.94)			Acetazolamide	3-22
respiratory, thoracic and mediastinal disorders	respiratory distress	14	20.6(12.07, 35.16)	19.88(11.94, 33.09)	250.49	4.31(3.56)	19.81(12.66)			Brivaracetam	23-45
injury, poisoning and procedural complications	foetal exposure during pregnancy	14	4.64(2.72, 7.92)	4.51(2.71, 7.51)	38.52	2.17(1.43)	4.51(2.88)			Carbamazepine	46-264
general disorders and administration site conditions	treatment failure	6	14.59(6.5, 32.71)	14.37(6.43, 32.1)	74.52	3.84(2.76)	14.33(7.29)			Clobazam	265-345
general disorders and administration site conditions	drug ineffective for unapproved indication	5	9.82(4.06, 23.74)	9.7(4.09, 22.98)	39	3.28(2.11)	9.68(4.63)			Clonazepam	346-432
respiratory, thoracic and mediastinal disorders	tachypnoea	4	12.44(4.64, 33.37)	12.33(4.63, 32.85)	41.55	3.62(2.35)	12.3(5.39)			Diazepam	433-517
psychiatric disorders	autism spectrum disorder	4	23.93(8.91, 64.25)	23.69(8.89, 63.12)	86.55	4.56(3.28)	23.58(10.32)			Divalproex sodium	518-601
nervous system disorders	paralysis	4	55.05(20.44, 148.26)	54.49(20.45, 145.19)	207.67	5.75(4.47)	53.88(23.52)			Eslicarbazepine	602-613
metabolism and nutrition disorders	acidosis	4	27.05(10.07, 72.65)	26.78(10.05, 71.35)	98.75	4.74(3.46)	26.64(11.65)			Ethosuximide	614-648
metabolism and nutrition disorders	hypochloraemia	4	335.17(121.01, 928.36)	331.7(122.07, 901.29)	1232.38	8.28(6.95)	310.02(132.18)			Ezogabine	649-653
skin and subcutaneous tissue disorders	granuloma annulare	3	3572.9(796.96, 16017.94)	3545.07(799.28, 15723.52)	6073.86	10.98(9.25)	2026.18(577.4)			Felbamate	654-665
nervous system disorders	paraesthesia	3	7.25(2.32, 22.59)	7.2(2.31, 22.44)	16	2.85(1.42)	7.19(2.78)			Fosphenytoin	666-676
nervous system disorders	toxic encephalopathy	3	35.54(11.36, 111.16)	35.27(11.32, 109.93)	99.19	5.13(3.7)	35.02(13.49)			Gabapentin	677-768
nervous system disorders	cerebral infarction	3	34.35(10.98, 107.41)	34.09(10.94, 106.25)	95.68	5.08(3.65)	33.85(13.04)			Lacosamide	769-817
metabolism and nutrition disorders	electrolyte imbalance	3	25.88(8.29, 80.86)	25.69(8.24, 80.07)	70.82	4.68(3.25)	25.56(9.85)			Lamotrigine	818-1153
infections and infestations	meningitis aseptic	3	43.83(14, 137.22)	43.5(13.96, 135.58)	123.45	5.43(4)	43.11(16.59)			Levetiracetam	1154-1379
general disorders and administration site conditions	therapy non-responder	3	8.63(2.77, 26.9)	8.57(2.75, 26.71)	20.04	3.1(1.67)	8.55(3.3)			Lorazepam	1380-1473
general disorders and administration site conditions	disease recurrence	3	9.97(3.2, 31.09)	9.9(3.18, 30.86)	23.98	3.31(1.88)	9.88(3.82)			Oxcarbazepine	1474-1568
congenital, familial and genetic disorders	congenital emphysema	3	2858.32(680.68, 12002.63)	2836.06(678.15, 11860.53)	5313.88	10.79(9.09)	1772.91(533.66)			Pentobarbital	1569-1574
Brivaracetam										Perampanel	1575-1620
nervous system disorders	seizure	80	20.32(16.05, 25.74)	17.78(14.62, 21.63)	1265.08	4.14(3.8)	17.63(14.47)			Phenobarbital	1621-1633
psychiatric disorders	aggression	16	8.95(5.44, 14.71)	8.74(5.35, 14.27)	109.47	3.12(2.42)	8.7(5.74)			Phenytoin	1634-1756
injury, poisoning and procedural complications	intentional product misuse	13	13.44(7.74, 23.32)	13.17(7.61, 22.8)	145.47	3.71(2.94)	13.09(8.25)			Pregabalin	1757-1832
nervous system disorders	epilepsy	10	11.41(6.1, 21.35)	11.24(6.12, 20.64)	92.9	3.48(2.62)	11.18(6.62)			Rufinamide	1833-1851
injury, poisoning and procedural complications	maternal exposure during pregnancy	9	16.78(8.66, 32.49)	16.54(8.66, 31.58)	130.48	4.04(3.13)	16.42(9.44)			Tiagabine	1852-1855
surgical and medical procedures	therapy interrupted	8	26.05(12.91, 52.55)	25.72(12.95, 51.07)	187.75	4.67(3.71)	25.41(14.12)			Topiramate	1856-2035
investigations	weight increased	8	3.79(1.89, 7.62)	3.75(1.89, 7.45)	16.2	1.91(0.96)	3.75(2.09)			Valproic acid	2036-2377
nervous system disorders	status epilepticus	7	12.42(5.88, 26.22)	12.29(5.84, 25.88)	72.2	3.61(2.6)	12.22(6.54)			Vigabatrin	2378-2529
psychiatric disorders	suicidal ideation	6	4.73(2.12, 10.58)	4.69(2.1, 10.48)	17.44	2.23(1.15)	4.69(2.39)			Zonisamide	2530-2570
psychiatric disorders	insomnia	6	4.06(1.81, 9.07)	4.03(1.8, 9)	13.65	2.01(0.93)	4.02(2.05)
nervous system disorders	generalised tonic-clonic seizure	6	7.18(3.21, 16.06)	7.12(3.19, 15.9)	31.47	2.83(1.75)	7.09(3.62)
injury, poisoning and procedural complications	maternal exposure before pregnancy	6	49.2(21.81, 111)	48.72(21.81, 108.82)	273.91	5.57(4.48)	47.6(24.09)
general disorders and administration site conditions	multiple-drug resistance	6	26.92(11.98, 60.47)	26.66(11.94, 59.55)	146.33	4.72(3.64)	26.33(13.38)
nervous system disorders	myoclonic epilepsy	5	68.87(28.15, 168.51)	68.31(28.28, 165.02)	320.82	6.05(4.86)	66.11(31.27)
psychiatric disorders	behaviour disorder	4	13(4.85, 34.86)	12.92(4.85, 34.42)	43.73	3.68(2.41)	12.84(5.63)
psychiatric disorders	mood swings	4	7.63(2.85, 20.44)	7.59(2.85, 20.22)	22.81	2.92(1.65)	7.56(3.32)
nervous system disorders	seizure cluster	4	71.41(26.26, 194.15)	70.94(26.11, 192.76)	266.51	6.1(4.8)	68.57(29.69)
nervous system disorders	petit mal epilepsy	4	17.39(6.48, 46.68)	17.28(6.49, 46.04)	60.86	4.1(2.82)	17.14(7.5)
psychiatric disorders	psychotic disorder	3	9.84(3.16, 30.69)	9.8(3.14, 30.54)	23.6	3.29(1.86)	9.76(3.77)
psychiatric disorders	nervousness	3	13.82(4.43, 43.13)	13.75(4.41, 42.86)	35.25	3.77(2.35)	13.67(5.27)
pregnancy, puerperium and perinatal conditions	postmature baby	3	234.45(70.77, 776.67)	233.3(70.58, 771.18)	622.14	7.71(6.2)	209.27(76.81)
nervous system disorders	partial seizures	3	13.94(4.47, 43.53)	13.88(4.45, 43.26)	35.63	3.79(2.36)	13.79(5.32)
Carbamazepine
skin and subcutaneous tissue disorders	drug reaction with eosinophilia and systemic symptoms	112	12.1(9.99, 14.66)	11.96(9.83, 14.55)	1062.58	3.5(3.23)	11.34(9.66)
nervous system disorders	epilepsy	93	6.97(5.66, 8.58)	6.91(5.68, 8.41)	455.14	2.75(2.45)	6.71(5.64)
investigations	alanine aminotransferase increased	62	3.41(2.65, 4.38)	3.39(2.63, 4.37)	102.99	1.74(1.38)	3.35(2.71)
investigations	aspartate aminotransferase increased	60	3.64(2.82, 4.71)	3.63(2.81, 4.68)	112.3	1.84(1.47)	3.58(2.89)
nervous system disorders	loss of consciousness	59	3.08(2.38, 3.99)	3.07(2.38, 3.96)	81.2	1.6(1.23)	3.04(2.45)
nervous system disorders	coma	57	4.92(3.78, 6.4)	4.9(3.8, 6.32)	172.69	2.26(1.89)	4.8(3.85)
skin and subcutaneous tissue disorders	stevens-johnson syndrome	56	5.71(4.38, 7.46)	5.69(4.32, 7.49)	210.47	2.47(2.09)	5.56(4.45)
psychiatric disorders	drug abuse	55	3.94(3.02, 5.15)	3.93(2.99, 5.17)	117.82	1.95(1.57)	3.87(3.09)
skin and subcutaneous tissue disorders	rash maculo-papular	52	7.67(5.81, 10.13)	7.63(5.8, 10.04)	288.98	2.89(2.49)	7.39(5.86)
skin and subcutaneous tissue disorders	toxic epidermal necrolysis	50	7.61(5.73, 10.1)	7.57(5.75, 9.96)	274.88	2.87(2.47)	7.33(5.78)
blood and lymphatic system disorders	lymphadenopathy	50	6.35(4.78, 8.42)	6.32(4.8, 8.32)	217.05	2.62(2.22)	6.15(4.86)
nervous system disorders	status epilepticus	49	5.66(4.26, 7.53)	5.64(4.29, 7.42)	182.03	2.46(2.06)	5.51(4.34)
immune system disorders	drug hypersensitivity	46	3.15(2.35, 4.22)	3.14(2.34, 4.21)	66.14	1.64(1.22)	3.11(2.43)
nervous system disorders	petit mal epilepsy	42	10.47(7.67, 14.29)	10.43(7.62, 14.27)	340.29	3.32(2.87)	9.96(7.68)
investigations	drug level increased	37	5.77(4.16, 8.01)	5.75(4.12, 8.02)	141.23	2.49(2.02)	5.62(4.27)
skin and subcutaneous tissue disorders	drug eruption	34	11.73(8.3, 16.59)	11.69(8.21, 16.64)	314.08	3.47(2.98)	11.1(8.31)
investigations	electroencephalogram abnormal	33	12.78(8.98, 18.18)	12.73(8.95, 18.12)	335.43	3.59(3.09)	12.03(8.96)
nervous system disorders	generalised tonic-clonic seizure	32	3.43(2.42, 4.87)	3.43(2.41, 4.88)	54.08	1.76(1.26)	3.38(2.53)
investigations	anticonvulsant drug level increased	32	59.19(39.88, 87.87)	58.99(39.86, 87.3)	1407.41	5.52(4.97)	45.74(32.86)
skin and subcutaneous tissue disorders	blister	31	3.55(2.49, 5.07)	3.54(2.49, 5.04)	55.65	1.81(1.3)	3.5(2.6)
hepatobiliary disorders	drug-induced liver injury	31	6.74(4.71, 9.65)	6.72(4.72, 9.56)	146.18	2.71(2.2)	6.54(4.84)
nervous system disorders	ataxia	30	5.38(3.74, 7.74)	5.37(3.77, 7.64)	103.85	2.39(1.88)	5.25(3.88)
investigations	gamma-glutamyltransferase increased	29	6.86(4.73, 9.94)	6.84(4.71, 9.93)	139.89	2.73(2.21)	6.65(4.87)
investigations	blood alkaline phosphatase increased	29	5.77(3.98, 8.35)	5.75(3.96, 8.34)	110.68	2.49(1.97)	5.62(4.12)
hepatobiliary disorders	hepatic function abnormal	29	4.13(2.86, 5.97)	4.12(2.84, 5.98)	67.14	2.02(1.5)	4.06(2.98)
general disorders and administration site conditions	face oedema	28	5.65(3.88, 8.22)	5.63(3.88, 8.17)	103.77	2.46(1.93)	5.5(4.02)
general disorders and administration site conditions	drug resistance	25	3.8(2.56, 5.65)	3.79(2.56, 5.61)	50.44	1.9(1.34)	3.74(2.68)
nervous system disorders	myoclonus	24	5.36(3.57, 8.04)	5.34(3.54, 8.06)	82.59	2.39(1.81)	5.23(3.72)
investigations	blood lactate dehydrogenase increased	24	5.06(3.37, 7.59)	5.05(3.35, 7.62)	75.97	2.31(1.73)	4.95(3.52)
investigations	c-reactive protein increased	23	3.06(2.02, 4.62)	3.05(2.02, 4.6)	31.25	1.59(1.01)	3.02(2.14)
nervous system disorders	partial seizures	22	6.85(4.47, 10.48)	6.83(4.44, 10.51)	105.95	2.73(2.13)	6.64(4.65)
nervous system disorders	cognitive disorder	21	4.48(2.91, 6.91)	4.48(2.91, 6.9)	55.48	2.14(1.53)	4.4(3.06)
blood and lymphatic system disorders	eosinophilia	21	5.83(3.78, 9.01)	5.82(3.78, 8.96)	81.54	2.51(1.89)	5.69(3.95)
investigations	white blood cell count increased	20	3.54(2.27, 5.51)	3.53(2.25, 5.54)	35.71	1.8(1.18)	3.49(2.41)
nervous system disorders	altered state of consciousness	18	3.13(1.96, 4.99)	3.12(1.95, 4.99)	25.62	1.63(0.97)	3.09(2.09)
investigations	anticonvulsant drug level above therapeutic	18	58.86(34.78, 99.62)	58.75(34.61, 99.73)	789.02	5.51(4.79)	45.59(29.36)
infections and infestations	pneumonia aspiration	18	4.31(2.7, 6.88)	4.3(2.69, 6.88)	44.68	2.08(1.42)	4.23(2.86)
congenital, familial and genetic disorders	dysmorphism	18	6.85(4.28, 10.96)	6.84(4.27, 10.95)	86.78	2.73(2.07)	6.65(4.48)
gastrointestinal disorders	mouth ulceration	17	4.98(3.08, 8.07)	4.98(3.05, 8.13)	52.73	2.29(1.61)	4.88(3.26)
cardiac disorders	arrhythmia	17	3.21(1.99, 5.18)	3.21(2.01, 5.14)	25.4	1.66(0.99)	3.17(2.12)
nervous system disorders	nystagmus	16	5.1(3.1, 8.37)	5.09(3.12, 8.31)	51.27	2.32(1.62)	4.99(3.29)
metabolism and nutrition disorders	hypocalcaemia	16	4.06(2.48, 6.67)	4.06(2.49, 6.63)	36.15	2(1.31)	4(2.64)
skin and subcutaneous tissue disorders	purpura	15	9.2(5.48, 15.45)	9.19(5.52, 15.3)	104.66	3.14(2.42)	8.83(5.72)
skin and subcutaneous tissue disorders	petechiae	15	4.29(2.57, 7.16)	4.28(2.57, 7.12)	36.99	2.08(1.36)	4.22(2.75)
nervous system disorders	myoclonic epilepsy	15	12.16(7.22, 20.48)	12.14(7.15, 20.61)	144.54	3.52(2.79)	11.5(7.43)
hepatobiliary disorders	liver disorder	15	3.26(1.95, 5.43)	3.25(1.95, 5.41)	23.04	1.69(0.97)	3.22(2.1)
eye disorders	diplopia	15	4.99(2.99, 8.34)	4.99(3, 8.31)	46.64	2.29(1.57)	4.89(3.18)
skin and subcutaneous tissue disorders	skin lesion	13	3.36(1.94, 5.82)	3.36(1.94, 5.82)	21.17	1.73(0.97)	3.32(2.1)
nervous system disorders	febrile convulsion	13	4.32(2.49, 7.48)	4.31(2.49, 7.46)	32.4	2.09(1.32)	4.24(2.68)
investigations	anticonvulsant drug level decreased	13	17.63(10, 31.1)	17.61(9.97, 31.09)	187.1	4.02(3.23)	16.26(10.11)
investigations	respiratory rate increased	13	3.29(1.9, 5.7)	3.29(1.9, 5.7)	20.38	1.7(0.94)	3.25(2.05)
skin and subcutaneous tissue disorders	pigmentation disorder	12	11.34(6.33, 20.29)	11.32(6.29, 20.38)	106.87	3.43(2.62)	10.77(6.62)
psychiatric disorders	sopor	12	4.47(2.52, 7.92)	4.47(2.53, 7.89)	31.58	2.13(1.34)	4.39(2.72)
metabolism and nutrition disorders	hypoalbuminaemia	12	3.77(2.13, 6.67)	3.76(2.13, 6.64)	23.9	1.89(1.1)	3.71(2.3)
investigations	lymphocyte stimulation test positive	12	46.91(25, 88)	46.85(25.02, 87.72)	435.87	5.25(4.39)	38.11(22.51)
eye disorders	conjunctival hyperaemia	12	7.87(4.42, 14.01)	7.86(4.45, 13.88)	69.12	2.93(2.13)	7.6(4.69)
congenital, familial and genetic disorders	hypospadias	12	4.03(2.27, 7.13)	4.02(2.28, 7.1)	26.72	1.99(1.19)	3.96(2.46)
cardiac disorders	myocarditis	12	5.92(3.33, 10.52)	5.91(3.35, 10.43)	47.59	2.53(1.73)	5.77(3.57)
skin and subcutaneous tissue disorders	erythema multiforme	11	3.85(2.12, 6.99)	3.84(2.13, 6.91)	22.7	1.92(1.1)	3.79(2.3)
skin and subcutaneous tissue disorders	toxic skin eruption	11	9.02(4.93, 16.51)	9.01(4.91, 16.54)	74.98	3.12(2.28)	8.67(5.23)
nervous system disorders	neuroleptic malignant syndrome	11	3.81(2.09, 6.91)	3.8(2.11, 6.84)	22.3	1.91(1.08)	3.75(2.28)
hepatobiliary disorders	hepatosplenomegaly	11	4.68(2.58, 8.52)	4.68(2.6, 8.43)	31.1	2.2(1.37)	4.6(2.79)
gastrointestinal disorders	salivary hypersecretion	11	3.98(2.19, 7.23)	3.97(2.21, 7.15)	24.02	1.97(1.14)	3.92(2.38)
cardiac disorders	bundle branch block right	11	9.74(5.32, 17.85)	9.73(5.3, 17.86)	82.19	3.22(2.38)	9.33(5.62)
skin and subcutaneous tissue disorders	dermatitis exfoliative	10	10.17(5.38, 19.2)	10.16(5.43, 19.02)	78.57	3.28(2.4)	9.71(5.71)
nervous system disorders	coordination abnormal	10	4.26(2.28, 7.97)	4.25(2.27, 7.96)	24.38	2.07(1.2)	4.19(2.48)
investigations	eosinophil count increased	10	6.11(3.26, 11.47)	6.11(3.26, 11.44)	41.45	2.57(1.71)	5.96(3.52)
infections and infestations	human herpesvirus 6 infection	10	4.36(2.33, 8.16)	4.36(2.33, 8.16)	25.31	2.1(1.24)	4.28(2.54)
immune system disorders	hypogammaglobulinaemia	10	3.68(1.97, 6.87)	3.67(1.96, 6.87)	19.11	1.86(1)	3.62(2.15)
gastrointestinal disorders	cheilitis	10	4.9(2.61, 9.17)	4.89(2.61, 9.16)	30.23	2.26(1.4)	4.8(2.84)
gastrointestinal disorders	ileus	10	4.33(2.31, 8.11)	4.33(2.31, 8.11)	25.05	2.09(1.23)	4.26(2.52)
surgical and medical procedures	gastric lavage	9	64.06(30.22, 135.79)	64(30.39, 134.79)	422.35	5.61(4.6)	48.67(25.96)
gastrointestinal disorders	oral disorder	9	7.38(3.79, 14.36)	7.37(3.78, 14.35)	47.82	2.84(1.93)	7.15(4.09)
eye disorders	pupillary reflex impaired	9	7.87(4.04, 15.32)	7.86(4.04, 15.31)	51.84	2.93(2.01)	7.6(4.35)
blood and lymphatic system disorders	lymphocytosis	9	16.92(8.57, 33.43)	16.9(8.51, 33.56)	124.14	3.97(3.04)	15.66(8.86)
skin and subcutaneous tissue disorders	skin erosion	8	11.64(5.7, 23.74)	11.63(5.74, 23.55)	73.42	3.46(2.49)	11.04(6.08)
skin and subcutaneous tissue disorders	sjs-ten overlap	8	26.57(12.7, 55.57)	26.55(12.61, 55.91)	173.54	4.56(3.55)	23.54(12.7)
skin and subcutaneous tissue disorders	onychomadesis	8	27.97(13.34, 58.63)	27.94(13.27, 58.84)	182.26	4.62(3.62)	24.63(13.26)
psychiatric disorders	learning disorder	8	7.31(3.61, 14.81)	7.31(3.61, 14.8)	42.01	2.82(1.86)	7.08(3.92)
nervous system disorders	intellectual disability	8	8.35(4.11, 16.93)	8.34(4.12, 16.89)	49.6	3.01(2.04)	8.04(4.45)
nervous system disorders	cerebral disorder	8	7.28(3.59, 14.74)	7.27(3.59, 14.72)	41.76	2.82(1.86)	7.05(3.91)
nervous system disorders	myasthenia gravis	8	22.14(10.66, 45.98)	22.12(10.71, 45.68)	145.21	4.32(3.33)	20.01(10.86)
metabolism and nutrition disorders	vitamin d deficiency	8	8.76(4.31, 17.78)	8.75(4.32, 17.72)	52.62	3.07(2.11)	8.43(4.66)
investigations	human herpes virus 6 serology positive	8	75.91(33.62, 171.43)	75.85(33.3, 172.77)	427.88	5.79(4.71)	55.2(27.92)
investigations	anticonvulsant drug level below therapeutic	8	21.84(10.52, 45.32)	21.82(10.57, 45.06)	143.23	4.3(3.31)	19.76(10.73)
investigations	lymphocyte count increased	8	11.31(5.54, 23.06)	11.3(5.58, 22.88)	71.05	3.43(2.45)	10.74(5.92)
investigations	prothrombin time prolonged	8	3.91(1.94, 7.87)	3.9(1.93, 7.9)	16.95	1.94(0.99)	3.85(2.14)
investigations	body temperature decreased	8	3.89(1.93, 7.83)	3.88(1.92, 7.86)	16.81	1.94(0.98)	3.83(2.13)
general disorders and administration site conditions	sudden unexplained death in epilepsy	8	21.84(10.52, 45.32)	21.82(10.57, 45.06)	143.23	4.3(3.31)	19.76(10.73)
general disorders and administration site conditions	idiosyncratic drug reaction	8	21.84(10.52, 45.32)	21.82(10.57, 45.06)	143.23	4.3(3.31)	19.76(10.73)
gastrointestinal disorders	odynophagia	8	8.62(4.24, 17.49)	8.61(4.25, 17.44)	51.58	3.05(2.09)	8.29(4.59)
blood and lymphatic system disorders	aplasia pure red cell	8	13.17(6.44, 26.95)	13.16(6.5, 26.65)	84.35	3.63(2.66)	12.41(6.82)
psychiatric disorders	euphoric mood	7	4.43(2.09, 9.37)	4.42(2.1, 9.31)	18.15	2.12(1.11)	4.35(2.32)
nervous system disorders	hypokinesia	7	3.87(1.83, 8.19)	3.87(1.84, 8.15)	14.63	1.93(0.92)	3.82(2.04)
nervous system disorders	hyperkinesia	7	10.65(4.98, 22.78)	10.64(4.95, 22.85)	58.03	3.34(2.31)	10.15(5.37)
musculoskeletal and connective tissue disorders	rickets	7	20.21(9.29, 43.99)	20.2(9.22, 44.24)	115.97	4.2(3.15)	18.43(9.61)
metabolism and nutrition disorders	hypoproteinaemia	7	11.43(5.34, 24.49)	11.42(5.32, 24.53)	62.97	3.44(2.41)	10.86(5.74)
investigations	lymphocyte morphology abnormal	7	35.76(15.99, 79.97)	35.74(16, 79.83)	200.38	4.93(3.85)	30.45(15.53)
investigations	breath sounds abnormal	7	6.04(2.85, 12.81)	6.03(2.86, 12.7)	28.53	2.56(1.54)	5.89(3.14)
investigations	blood albumin decreased	7	4.01(1.9, 8.47)	4(1.9, 8.42)	15.47	1.98(0.97)	3.95(2.11)
gastrointestinal disorders	oral mucosa erosion	7	17.65(8.15, 38.25)	17.64(8.21, 37.89)	100.95	4.03(2.98)	16.29(8.53)
gastrointestinal disorders	chapped lips	7	4.23(2, 8.94)	4.22(2, 8.89)	16.87	2.06(1.04)	4.16(2.22)
eye disorders	eyelid ptosis	7	4.33(2.05, 9.16)	4.33(2.06, 9.12)	17.54	2.09(1.08)	4.26(2.27)
endocrine disorders	inappropriate antidiuretic hormone secretion	7	4.03(1.91, 8.52)	4.03(1.91, 8.49)	15.62	1.99(0.98)	3.97(2.12)
endocrine disorders	diabetes insipidus	7	5.72(2.7, 12.12)	5.71(2.71, 12.03)	26.45	2.48(1.46)	5.58(2.98)
congenital, familial and genetic disorders	prominent epicanthal folds	7	92.98(37.9, 228.11)	92.91(37.71, 228.89)	433.95	5.99(4.83)	63.67(30.05)
congenital, familial and genetic disorders	congenital cystic kidney disease	7	19.37(8.91, 42.1)	19.36(8.84, 42.4)	111.07	4.15(3.1)	17.73(9.26)
congenital, familial and genetic disorders	low set ears	7	13.16(6.12, 28.28)	13.15(6.12, 28.24)	73.71	3.63(2.6)	12.4(6.53)
blood and lymphatic system disorders	lymphadenitis	7	5(2.36, 10.58)	5(2.37, 10.53)	21.82	2.29(1.28)	4.9(2.61)
skin and subcutaneous tissue disorders	rash morbilliform	6	7.2(3.19, 16.26)	7.2(3.16, 16.4)	30.9	2.8(1.71)	6.98(3.53)
skin and subcutaneous tissue disorders	nail disorder	6	19.92(8.61, 46.12)	19.91(8.57, 46.25)	97.97	4.19(3.06)	18.19(9.01)
psychiatric disorders	antisocial behaviour	6	12.2(5.35, 27.82)	12.19(5.35, 27.77)	58.08	3.53(2.42)	11.54(5.79)
psychiatric disorders	psychiatric symptom	6	5.46(2.42, 12.28)	5.45(2.44, 12.17)	21.25	2.42(1.33)	5.34(2.71)
nervous system disorders	tonic convulsion	6	4.08(1.82, 9.16)	4.08(1.83, 9.11)	13.66	2.01(0.92)	4.02(2.04)
nervous system disorders	psychomotor skills impaired	6	5.8(2.58, 13.07)	5.8(2.6, 12.95)	23.16	2.5(1.42)	5.66(2.87)
nervous system disorders	extensor plantar response	6	16.37(7.12, 37.65)	16.36(7.18, 37.26)	79.98	3.93(2.81)	15.2(7.57)
musculoskeletal and connective tissue disorders	tendonitis	6	8.79(3.88, 19.91)	8.78(3.85, 20)	39.64	3.08(1.98)	8.45(4.26)
investigations	blood immunoglobulin g decreased	6	10.97(4.82, 24.95)	10.96(4.81, 24.96)	51.47	3.38(2.28)	10.44(5.25)
investigations	apgar score low	6	4.63(2.06, 10.41)	4.63(2.07, 10.34)	16.69	2.19(1.1)	4.55(2.31)
investigations	pulse abnormal	6	12.32(5.4, 28.11)	12.32(5.41, 28.06)	58.75	3.54(2.44)	11.66(5.85)
investigations	bilirubin conjugated increased	6	6.83(3.03, 15.42)	6.83(3, 15.56)	28.85	2.73(1.64)	6.63(3.36)
investigations	neutrophil count increased	6	4.51(2.01, 10.13)	4.51(2.02, 10.07)	16.02	2.15(1.06)	4.43(2.25)
infections and infestations	kidney infection	6	5.98(2.65, 13.47)	5.97(2.67, 13.33)	24.12	2.54(1.46)	5.83(2.95)
infections and infestations	metapneumovirus infection	6	5.89(2.61, 13.26)	5.88(2.63, 13.13)	23.63	2.52(1.44)	5.74(2.91)
eye disorders	gaze palsy	6	4.02(1.79, 9.03)	4.02(1.8, 8.98)	13.36	1.99(0.9)	3.96(2.01)
eye disorders	blepharospasm	6	5.61(2.49, 12.63)	5.61(2.51, 12.53)	22.1	2.45(1.37)	5.48(2.78)
congenital, familial and genetic disorders	congenital arterial malformation	6	27.8(11.83, 65.33)	27.78(11.73, 65.81)	135.94	4.61(3.47)	24.5(11.99)
congenital, familial and genetic disorders	limb reduction defect	6	10.97(4.82, 24.95)	10.96(4.81, 24.96)	51.47	3.38(2.28)	10.44(5.25)
blood and lymphatic system disorders	thrombocytopenic purpura	6	19.6(8.47, 45.34)	19.58(8.43, 45.48)	96.33	4.16(3.04)	17.92(8.88)
skin and subcutaneous tissue disorders	nikolsky's sign	5	20.75(8.26, 52.14)	20.74(8.26, 52.11)	85.08	4.24(3.02)	18.88(8.73)
nervous system disorders	cerebellar syndrome	5	9.96(4.06, 24.46)	9.95(4.04, 24.51)	38.36	3.25(2.07)	9.53(4.49)
nervous system disorders	hyporeflexia	5	5.27(2.17, 12.81)	5.27(2.18, 12.73)	16.84	2.37(1.19)	5.16(2.45)
nervous system disorders	drop attacks	5	24.29(9.6, 61.49)	24.28(9.66, 61)	99.48	4.44(3.22)	21.75(10)
neoplasms benign, malignant and unspecified (incl cysts and polyps)	ovarian granulosa-theca cell tumour	5	142.29(45.15, 448.41)	142.21(44.74, 452.01)	408.98	6.38(4.99)	83.37(31.91)
neoplasms benign, malignant and unspecified (incl cysts and polyps)	haemangioma	5	4.37(1.8, 10.6)	4.37(1.81, 10.56)	12.7	2.1(0.93)	4.29(2.05)
musculoskeletal and connective tissue disorders	posture abnormal	5	5.06(2.08, 12.28)	5.05(2.09, 12.2)	15.85	2.31(1.14)	4.95(2.36)
musculoskeletal and connective tissue disorders	joint contracture	5	9.31(3.8, 22.83)	9.3(3.78, 22.91)	35.4	3.16(1.97)	8.93(4.22)
musculoskeletal and connective tissue disorders	knee deformity	5	7.78(3.18, 19.02)	7.78(3.16, 19.17)	28.42	2.91(1.73)	7.52(3.56)
metabolism and nutrition disorders	hyperphosphataemia	5	7.38(3.02, 18.02)	7.37(2.99, 18.16)	26.57	2.84(1.66)	7.15(3.39)
injury, poisoning and procedural complications	skin injury	5	9.49(3.87, 23.27)	9.48(3.85, 23.35)	36.21	3.19(2)	9.1(4.29)
immune system disorders	selective igg subclass deficiency	5	199.21(57.66, 688.23)	199.1(57.92, 684.44)	492.76	6.64(5.21)	100.05(35.46)
hepatobiliary disorders	hepatitis cholestatic	5	6.19(2.54, 15.07)	6.18(2.56, 14.93)	21.07	2.59(1.42)	6.03(2.86)
eye disorders	visual field defect	5	5.13(2.11, 12.48)	5.13(2.12, 12.39)	16.22	2.33(1.16)	5.03(2.39)
eye disorders	optic neuropathy	5	15.81(6.36, 39.31)	15.8(6.41, 38.92)	64.23	3.88(2.68)	14.71(6.87)
eye disorders	erythema of eyelid	5	4.57(1.88, 11.09)	4.57(1.89, 11.04)	13.62	2.17(1)	4.49(2.14)
congenital, familial and genetic disorders	multiple congenital abnormalities	5	7.32(3, 17.88)	7.32(2.97, 18.03)	26.32	2.83(1.65)	7.1(3.36)
cardiac disorders	right ventricular dilatation	5	34.35(13.29, 88.75)	34.33(13.4, 87.95)	137.99	4.88(3.63)	29.43(13.3)
cardiac disorders	mitral valve prolapse	5	19.53(7.79, 48.94)	19.52(7.77, 49.04)	80.01	4.16(2.95)	17.87(8.28)
cardiac disorders	systolic dysfunction	5	17.79(7.12, 44.41)	17.78(7.08, 44.67)	72.68	4.04(2.83)	16.4(7.63)
blood and lymphatic system disorders	neutrophilia	5	7.17(2.94, 17.49)	7.16(2.91, 17.64)	25.59	2.8(1.62)	6.95(3.29)
skin and subcutaneous tissue disorders	oculomucocutaneous syndrome	4	53.12(17.63, 160.07)	53.09(17.71, 159.11)	161.41	5.4(3.98)	42.13(16.74)
nervous system disorders	temporal lobe epilepsy	4	10.35(3.79, 28.28)	10.34(3.81, 28.1)	32.09	3.3(2)	9.88(4.26)
nervous system disorders	atonic seizures	4	6.18(2.28, 16.71)	6.17(2.27, 16.77)	16.82	2.59(1.3)	6.02(2.62)
nervous system disorders	frontal lobe epilepsy	4	56.91(18.73, 172.93)	56.88(18.61, 173.84)	170.81	5.47(4.05)	44.47(17.55)
nervous system disorders	lennox-gastaut syndrome	4	12.26(4.46, 33.65)	12.25(4.42, 33.94)	38.94	3.54(2.23)	11.6(4.98)
nervous system disorders	clumsiness	4	8.48(3.12, 23.06)	8.47(3.12, 23.01)	25.29	3.03(1.73)	8.17(3.53)
nervous system disorders	vith nerve paralysis	4	6.32(2.34, 17.11)	6.32(2.33, 17.17)	17.37	2.62(1.33)	6.16(2.68)
nervous system disorders	clonic convulsion	4	5.73(2.12, 15.49)	5.73(2.11, 15.57)	15.18	2.48(1.2)	5.6(2.44)
musculoskeletal and connective tissue disorders	nose deformity	4	18.11(6.5, 50.41)	18.1(6.53, 50.15)	59.24	4.06(2.73)	16.67(7.08)
musculoskeletal and connective tissue disorders	muscle disorder	4	6.99(2.58, 18.94)	6.99(2.57, 18.99)	19.82	2.76(1.47)	6.78(2.94)
metabolism and nutrition disorders	food craving	4	12.65(4.6, 34.75)	12.64(4.56, 35.03)	40.32	3.58(2.27)	11.95(5.13)
investigations	roseolovirus test positive	4	29.51(10.32, 84.35)	29.5(10.24, 85.01)	95.91	4.69(3.33)	25.82(10.72)
investigations	blood immunoglobulin a decreased	4	12.26(4.46, 33.65)	12.25(4.42, 33.94)	38.94	3.54(2.23)	11.6(4.98)
investigations	po2 decreased	4	12.26(4.46, 33.65)	12.25(4.42, 33.94)	38.94	3.54(2.23)	11.6(4.98)
investigations	grip strength decreased	4	16.6(5.98, 46.04)	16.59(5.99, 45.97)	54.1	3.94(2.62)	15.39(6.55)
investigations	blood parathyroid hormone increased	4	10.08(3.69, 27.54)	10.08(3.71, 27.39)	31.14	3.27(1.97)	9.64(4.16)
infections and infestations	mycoplasma infection	4	6.81(2.51, 18.45)	6.81(2.51, 18.5)	19.16	2.73(1.44)	6.61(2.87)
hepatobiliary disorders	vanishing bile duct syndrome	4	6.18(2.28, 16.71)	6.17(2.27, 16.77)	16.82	2.59(1.3)	6.02(2.62)
eye disorders	astigmatism	4	7.38(2.72, 20.02)	7.37(2.71, 20.03)	21.25	2.84(1.54)	7.15(3.1)
endocrine disorders	hyperparathyroidism secondary	4	18.97(6.8, 52.91)	18.96(6.84, 52.54)	62.14	4.12(2.79)	17.4(7.38)
congenital, familial and genetic disorders	phimosis	4	13.98(5.07, 38.53)	13.97(5.04, 38.71)	45.02	3.71(2.4)	13.12(5.62)
congenital, familial and genetic disorders	micrognathia	4	8.66(3.18, 23.57)	8.66(3.19, 23.53)	25.96	3.06(1.76)	8.34(3.61)
congenital, familial and genetic disorders	mitochondrial enzyme deficiency	4	199.18(49.81, 796.56)	199.1(49.51, 800.64)	394.21	6.64(5.07)	100.05(31.37)
congenital, familial and genetic disorders	arnold-chiari malformation	4	5.35(1.98, 14.44)	5.34(1.97, 14.51)	13.76	2.39(1.1)	5.23(2.28)
cardiac disorders	atrioventricular block second degree	4	5.53(2.05, 14.94)	5.53(2.04, 15.03)	14.45	2.44(1.15)	5.41(2.35)
surgical and medical procedures	continuous haemodiafiltration	3	5.64(1.79, 17.76)	5.63(1.77, 17.89)	11.12	2.46(1.02)	5.51(2.11)
skin and subcutaneous tissue disorders	parakeratosis	3	59.75(16.44, 217.14)	59.73(16.38, 217.77)	133.26	5.53(3.93)	46.18(15.69)
skin and subcutaneous tissue disorders	palmar erythema	3	15.72(4.85, 50.94)	15.72(4.85, 50.95)	38.32	3.87(2.39)	14.64(5.47)
skin and subcutaneous tissue disorders	skin atrophy	3	6.42(2.03, 20.29)	6.42(2.02, 20.41)	13.31	2.64(1.2)	6.25(2.39)
respiratory, thoracic and mediastinal disorders	nasal disorder	3	7.38(2.33, 23.35)	7.37(2.32, 23.43)	15.94	2.84(1.39)	7.15(2.72)
renal and urinary disorders	haemoglobinuria	3	7.66(2.42, 24.27)	7.66(2.41, 24.35)	16.72	2.89(1.44)	7.41(2.82)
psychiatric disorders	poverty of speech	3	37.34(10.88, 128.18)	37.33(10.86, 128.33)	89.33	4.98(3.43)	31.59(11.26)
psychiatric disorders	echolalia	3	16.6(5.11, 53.9)	16.59(5.12, 53.77)	40.57	3.94(2.46)	15.39(5.74)
psychiatric disorders	anxiety disorder	3	6.42(2.03, 20.29)	6.42(2.02, 20.41)	13.31	2.64(1.2)	6.25(2.39)
nervous system disorders	dyspraxia	3	10.67(3.34, 34.09)	10.67(3.36, 33.91)	24.94	3.35(1.89)	10.17(3.85)
nervous system disorders	postictal paralysis	3	21.34(6.49, 70.2)	21.33(6.45, 70.51)	52.51	4.28(2.78)	19.36(7.15)
nervous system disorders	decerebrate posture	3	19.27(5.89, 63.05)	19.27(5.94, 62.46)	47.37	4.14(2.65)	17.66(6.55)
nervous system disorders	epileptic encephalopathy	3	18.67(5.72, 60.98)	18.67(5.76, 60.52)	45.86	4.1(2.61)	17.15(6.37)
nervous system disorders	cholinergic syndrome	3	14.23(4.41, 45.9)	14.22(4.39, 46.09)	34.42	3.74(2.26)	13.34(5.01)
neoplasms benign, malignant and unspecified (incl cysts and polyps)	angiomyolipoma	3	66.39(17.97, 245.26)	66.37(17.85, 246.77)	144.86	5.64(4.03)	50.02(16.76)
neoplasms benign, malignant and unspecified (incl cysts and polyps)	medulloblastoma	3	9.64(3.02, 30.7)	9.63(3.03, 30.61)	22.14	3.21(1.75)	9.24(3.5)
musculoskeletal and connective tissue disorders	epiphyseal disorder	3	21.34(6.49, 70.2)	21.33(6.45, 70.51)	52.51	4.28(2.78)	19.36(7.15)
musculoskeletal and connective tissue disorders	joint hyperextension	3	16.15(4.98, 52.38)	16.14(4.98, 52.32)	39.42	3.91(2.43)	15.01(5.61)
musculoskeletal and connective tissue disorders	weight bearing difficulty	3	8.18(2.58, 25.97)	8.18(2.57, 26)	18.17	2.98(1.53)	7.9(3.01)
metabolism and nutrition disorders	hypouricaemia	3	33.19(9.78, 112.71)	33.18(9.84, 111.85)	80.26	4.84(3.3)	28.59(10.28)
investigations	hla marker study positive	3	85.35(22.07, 330.14)	85.33(22.07, 329.95)	175.01	5.91(4.26)	60.03(19.36)
investigations	skin test positive	3	10.3(3.23, 32.88)	10.3(3.24, 32.74)	23.95	3.3(1.84)	9.84(3.73)
investigations	csf protein increased	3	9.19(2.89, 29.25)	9.19(2.89, 29.21)	20.93	3.14(1.69)	8.83(3.35)
investigations	cardiac output decreased	3	9.05(2.85, 28.8)	9.05(2.85, 28.77)	20.55	3.12(1.67)	8.7(3.3)
investigations	blood phosphorus decreased	3	5.48(1.74, 17.26)	5.48(1.72, 17.42)	10.69	2.42(0.98)	5.36(2.05)
injury, poisoning and procedural complications	internal injury	3	28.45(8.48, 95.4)	28.44(8.44, 95.87)	69.5	4.64(3.12)	25.01(9.09)
injury, poisoning and procedural complications	corneal abrasion	3	22.98(6.95, 75.94)	22.97(6.95, 75.93)	56.53	4.37(2.87)	20.7(7.61)
infections and infestations	cellulitis staphylococcal	3	21.34(6.49, 70.2)	21.33(6.45, 70.51)	52.51	4.28(2.78)	19.36(7.15)
infections and infestations	staphylococcal abscess	3	16.6(5.11, 53.9)	16.59(5.12, 53.77)	40.57	3.94(2.46)	15.39(5.74)
infections and infestations	beta haemolytic streptococcal infection	3	7.03(2.22, 22.23)	7.03(2.21, 22.34)	14.98	2.77(1.32)	6.82(2.6)
infections and infestations	scarlet fever	3	6.36(2.01, 20.07)	6.35(2, 20.18)	13.12	2.63(1.19)	6.19(2.36)
immune system disorders	cross sensitivity reaction	3	16.15(4.98, 52.38)	16.14(4.98, 52.32)	39.42	3.91(2.43)	15.01(5.61)
hepatobiliary disorders	liver tenderness	3	20.6(6.27, 67.65)	20.6(6.23, 68.09)	50.69	4.23(2.73)	18.76(6.94)
hepatobiliary disorders	hepatitis toxic	3	6.71(2.12, 21.22)	6.71(2.11, 21.33)	14.11	2.71(1.26)	6.52(2.49)
general disorders and administration site conditions	mucosal ulceration	3	13.28(4.13, 42.73)	13.27(4.09, 43.01)	31.92	3.64(2.17)	12.51(4.7)
general disorders and administration site conditions	mucosal erosion	3	16.15(4.98, 52.38)	16.14(4.98, 52.32)	39.42	3.91(2.43)	15.01(5.61)
general disorders and administration site conditions	effusion	3	10.48(3.28, 33.48)	10.48(3.3, 33.31)	24.44	3.32(1.86)	10(3.79)
general disorders and administration site conditions	performance status decreased	3	8.18(2.58, 25.97)	8.18(2.57, 26)	18.17	2.98(1.53)	7.9(3.01)
gastrointestinal disorders	salivary gland calculus	3	74.69(19.81, 281.57)	74.66(19.69, 283.08)	158.56	5.77(4.14)	54.57(17.98)
endocrine disorders	adrenal disorder	3	19.27(5.89, 63.05)	19.27(5.94, 62.46)	47.37	4.14(2.65)	17.66(6.55)
congenital, familial and genetic disorders	arteriovenous malformation	3	17.57(5.4, 57.23)	17.57(5.42, 56.95)	43.07	4.02(2.53)	16.22(6.04)
cardiac disorders	cardiovascular insufficiency	3	6.79(2.15, 21.46)	6.79(2.14, 21.58)	14.32	2.72(1.28)	6.6(2.52)
blood and lymphatic system disorders	monocytosis	3	13.28(4.13, 42.73)	13.27(4.09, 43.01)	31.92	3.64(2.17)	12.51(4.7)
Clobazam
nervous system disorders	seizure	222	13.22(11.51, 15.18)	12.27(10.7, 14.07)	2261.98	3.59(3.39)	12.02(10.71)
nervous system disorders	somnolence	86	5.95(4.8, 7.38)	5.8(4.68, 7.2)	340.06	2.52(2.21)	5.75(4.8)
general disorders and administration site conditions	drug interaction	73	9.07(7.18, 11.47)	8.87(7.01, 11.22)	502.93	3.13(2.79)	8.74(7.19)
nervous system disorders	epilepsy	50	12.05(9.08, 15.99)	11.86(9.01, 15.6)	487.29	3.54(3.14)	11.63(9.18)
nervous system disorders	drug withdrawal convulsions	36	69.91(49.33, 99.05)	69.04(48.52, 98.25)	2145.22	5.94(5.45)	61.45(45.91)
general disorders and administration site conditions	treatment failure	31	9.13(6.39, 13.05)	9.05(6.36, 12.88)	218.54	3.16(2.65)	8.92(6.61)
nervous system disorders	status epilepticus	26	9.82(6.65, 14.5)	9.74(6.58, 14.41)	200.58	3.26(2.71)	9.59(6.92)
nervous system disorders	generalised tonic-clonic seizure	25	7.43(5, 11.04)	7.37(4.98, 10.91)	135.98	2.87(2.3)	7.29(5.23)
skin and subcutaneous tissue disorders	drug reaction with eosinophilia and systemic symptoms	21	5.95(3.86, 9.16)	5.91(3.84, 9.1)	84.9	2.55(1.94)	5.86(4.08)
general disorders and administration site conditions	drug resistance	20	8.97(5.76, 13.97)	8.91(5.79, 13.71)	138.37	3.14(2.51)	8.79(6.06)
nervous system disorders	petit mal epilepsy	15	12.55(7.51, 20.96)	12.49(7.5, 20.79)	155.09	3.61(2.9)	12.23(7.96)
nervous system disorders	sedation	15	9.67(5.79, 16.13)	9.62(5.78, 16.01)	113.96	3.24(2.53)	9.47(6.17)
nervous system disorders	disturbance in attention	15	3.66(2.2, 6.1)	3.65(2.19, 6.08)	28.71	1.86(1.15)	3.63(2.37)
nervous system disorders	hypersomnia	14	9.52(5.61, 16.17)	9.48(5.58, 16.09)	104.42	3.22(2.48)	9.33(5.99)
nervous system disorders	cognitive disorder	13	9.04(5.22, 15.65)	9(5.2, 15.58)	91	3.15(2.39)	8.87(5.6)
nervous system disorders	drooling	12	14.83(8.35, 26.35)	14.78(8.37, 26.09)	150.13	3.85(3.05)	14.41(8.91)
skin and subcutaneous tissue disorders	stevens-johnson syndrome	11	4.16(2.29, 7.53)	4.14(2.3, 7.45)	26.06	2.04(1.22)	4.12(2.51)
nervous system disorders	hypotonia	11	4.66(2.57, 8.45)	4.65(2.58, 8.37)	31.28	2.21(1.39)	4.62(2.81)
general disorders and administration site conditions	hypothermia	11	7.16(3.95, 13)	7.14(3.97, 12.85)	57.36	2.82(2)	7.06(4.29)
congenital, familial and genetic disorders	macroglossia	10	184.1(89.91, 376.95)	183.46(90.59, 371.52)	1361	7.11(6.15)	137.84(75.68)
psychiatric disorders	drug dependence	9	4.35(2.25, 8.39)	4.34(2.27, 8.29)	22.95	2.11(1.21)	4.31(2.49)
nervous system disorders	ataxia	9	5.17(2.68, 9.98)	5.16(2.7, 9.85)	29.92	2.36(1.46)	5.12(2.95)
nervous system disorders	balance disorder	9	7.75(4.01, 14.98)	7.73(3.97, 15.05)	52	2.93(2.03)	7.63(4.4)
congenital, familial and genetic disorders	fanconi syndrome	9	26.57(13.6, 51.92)	26.49(13.6, 51.58)	210.63	4.66(3.74)	25.32(14.45)
respiratory, thoracic and mediastinal disorders	respiratory depression	8	4.83(2.41, 9.7)	4.82(2.43, 9.57)	24.04	2.26(1.31)	4.79(2.67)
renal and urinary disorders	urinary retention	8	5.95(2.96, 11.95)	5.93(2.99, 11.78)	32.48	2.56(1.61)	5.88(3.28)
nervous system disorders	memory impairment	8	5.03(2.5, 10.09)	5.01(2.52, 9.95)	25.5	2.32(1.37)	4.98(2.78)
investigations	drug level increased	8	4.15(2.07, 8.33)	4.14(2.08, 8.22)	18.94	2.04(1.09)	4.12(2.3)
general disorders and administration site conditions	multiple-drug resistance	8	9.37(4.65, 18.87)	9.35(4.62, 18.93)	58.66	3.2(2.25)	9.21(5.13)
congenital, familial and genetic disorders	dysmorphism	8	10.01(4.97, 20.16)	9.98(4.93, 20.21)	63.54	3.3(2.34)	9.82(5.47)
respiratory, thoracic and mediastinal disorders	aspiration	7	7.14(3.38, 15.05)	7.12(3.38, 14.99)	36.37	2.82(1.81)	7.04(3.77)
psychiatric disorders	psychomotor retardation	7	21.57(10.13, 45.95)	21.52(10.22, 45.32)	131.85	4.38(3.35)	20.75(11.02)
nervous system disorders	atonic seizures	7	35.11(16.34, 75.44)	35.02(16.31, 75.21)	217.54	5.04(4.01)	32.99(17.39)
metabolism and nutrition disorders	weight gain poor	7	8.56(4.05, 18.08)	8.54(4.06, 17.99)	45.92	3.08(2.07)	8.43(4.51)
investigations	anticonvulsant drug level increased	7	39.41(18.29, 84.91)	39.31(18.3, 84.43)	243.96	5.2(4.16)	36.76(19.34)
respiratory, thoracic and mediastinal disorders	hypoventilation	6	14.32(6.36, 32.24)	14.3(6.4, 31.94)	72.32	3.8(2.72)	13.96(7.08)
respiratory, thoracic and mediastinal disorders	increased bronchial secretion	6	13.08(5.82, 29.41)	13.05(5.84, 29.15)	65.24	3.68(2.59)	12.77(6.48)
psychiatric disorders	poor quality sleep	6	7.5(3.35, 16.8)	7.49(3.35, 16.73)	33.29	2.89(1.81)	7.4(3.77)
psychiatric disorders	autism spectrum disorder	6	4.28(1.91, 9.56)	4.27(1.91, 9.54)	14.93	2.09(1.01)	4.25(2.17)
nervous system disorders	partial seizures	6	5.88(2.63, 13.15)	5.87(2.63, 13.11)	23.97	2.54(1.46)	5.81(2.96)
investigations	electroencephalogram abnormal	6	10.27(4.58, 23.06)	10.26(4.59, 22.92)	49.21	3.33(2.25)	10.09(5.13)
eye disorders	miosis	6	4.62(2.07, 10.33)	4.61(2.06, 10.3)	16.84	2.2(1.12)	4.58(2.34)
respiratory, thoracic and mediastinal disorders	oropharyngeal oedema	5	172.29(63.07, 470.62)	171.99(63.3, 467.33)	647.61	7.04(5.73)	131.28(56.63)
psychiatric disorders	behaviour disorder	5	4.41(1.83, 10.64)	4.4(1.82, 10.63)	13.05	2.13(0.97)	4.38(2.09)
nervous system disorders	tonic convulsion	5	12.64(5.21, 30.71)	12.62(5.22, 30.49)	52.32	3.63(2.46)	12.36(5.88)
nervous system disorders	seizure cluster	5	21.37(8.74, 52.25)	21.33(8.66, 52.55)	93.29	4.36(3.18)	20.57(9.74)
nervous system disorders	intellectual disability	5	14.21(5.84, 34.55)	14.18(5.87, 34.25)	59.74	3.79(2.62)	13.85(6.59)
nervous system disorders	speech disorder developmental	5	7.9(3.26, 19.11)	7.88(3.26, 19.04)	29.64	2.96(1.8)	7.79(3.72)
injury, poisoning and procedural complications	sedation complication	5	19.14(7.84, 46.72)	19.11(7.91, 46.16)	82.94	4.21(3.03)	18.5(8.77)
cardiac disorders	bundle branch block right	5	15.75(6.47, 38.34)	15.72(6.51, 37.98)	67.03	3.94(2.76)	15.32(7.27)
respiratory, thoracic and mediastinal disorders	hypercapnia	4	13.78(5.1, 37.18)	13.76(5.06, 37.39)	46.18	3.75(2.46)	13.45(5.86)
renal and urinary disorders	fanconi syndrome acquired	4	23.96(8.8, 65.25)	23.93(8.81, 65.02)	84.23	4.52(3.22)	22.97(9.94)
renal and urinary disorders	glycosuria	4	18.84(6.95, 51.08)	18.82(6.93, 51.14)	65.25	4.19(2.9)	18.23(7.91)
psychiatric disorders	learning disorder	4	12.82(4.75, 34.56)	12.8(4.71, 34.78)	42.53	3.65(2.36)	12.53(5.46)
nervous system disorders	psychomotor skills impaired	4	13.52(5.01, 36.49)	13.51(4.97, 36.71)	45.22	3.72(2.44)	13.21(5.76)
nervous system disorders	myoclonic epilepsy	4	11.13(4.13, 29.98)	11.12(4.17, 29.63)	36.11	3.45(2.17)	10.92(4.77)
nervous system disorders	language disorder	4	12.74(4.73, 34.36)	12.73(4.68, 34.59)	42.24	3.64(2.36)	12.46(5.43)
nervous system disorders	coordination abnormal	4	6.91(2.58, 18.54)	6.9(2.59, 18.38)	19.94	2.77(1.5)	6.83(2.99)
musculoskeletal and connective tissue disorders	foot deformity	4	10.6(3.94, 28.52)	10.58(3.97, 28.19)	34.06	3.38(2.1)	10.4(4.54)
investigations	benzodiazepine drug level increased	4	440.91(118.34, 1642.82)	440.3(118.42, 1637.06)	974	7.94(6.39)	245.05(81.52)
general disorders and administration site conditions	sudden unexplained death in epilepsy	4	30.62(11.18, 83.86)	30.58(11.25, 83.09)	108.42	4.86(3.55)	29.02(12.49)
general disorders and administration site conditions	therapeutic response changed	4	15.52(5.74, 41.96)	15.5(5.7, 42.12)	52.79	3.92(2.63)	15.11(6.57)
general disorders and administration site conditions	gait inability	4	5.44(2.03, 14.58)	5.44(2.04, 14.49)	14.34	2.43(1.16)	5.39(2.36)
congenital, familial and genetic disorders	foetal anticonvulsant syndrome	4	12.05(4.47, 32.46)	12.03(4.43, 32.69)	39.59	3.56(2.28)	11.79(5.15)
surgical and medical procedures	spinal operation	3	31.78(9.92, 101.83)	31.75(9.99, 100.92)	84.48	4.91(3.45)	30.07(11.35)
skin and subcutaneous tissue disorders	coma blister	3	86.99(25.73, 294.13)	86.9(25.78, 292.94)	220	6.23(4.7)	75.19(27.13)
skin and subcutaneous tissue disorders	exfoliative rash	3	20.16(6.36, 63.83)	20.14(6.34, 64.01)	52.63	4.28(2.84)	19.46(7.42)
psychiatric disorders	communication disorder	3	11.02(3.51, 34.57)	11.01(3.53, 34.32)	26.76	3.43(2)	10.81(4.15)
nervous system disorders	focal dyscognitive seizures	3	14.63(4.64, 46.06)	14.61(4.69, 45.54)	37.06	3.83(2.4)	14.26(5.46)
nervous system disorders	tonic clonic movements	3	17.77(5.63, 56.14)	17.75(5.58, 56.42)	45.95	4.11(2.66)	17.23(6.58)
nervous system disorders	dysgraphia	3	13.55(4.31, 42.61)	13.53(4.34, 42.17)	33.99	3.73(2.29)	13.23(5.07)
nervous system disorders	motor developmental delay	3	11.64(3.71, 36.54)	11.63(3.73, 36.25)	28.54	3.51(2.08)	11.41(4.38)
musculoskeletal and connective tissue disorders	mastication disorder	3	32.41(10.11, 103.9)	32.37(10.18, 102.89)	86.15	4.94(3.47)	30.63(11.56)
musculoskeletal and connective tissue disorders	retrognathia	3	19.22(6.07, 60.8)	19.2(6.04, 61.03)	50.01	4.22(2.77)	18.59(7.09)
musculoskeletal and connective tissue disorders	osteopenia	3	6.97(2.23, 21.79)	6.97(2.24, 21.72)	15.14	2.78(1.36)	6.89(2.66)
musculoskeletal and connective tissue disorders	osteoporosis	3	5.78(1.85, 18.03)	5.77(1.85, 17.98)	11.72	2.52(1.09)	5.72(2.21)
investigations	drug level above therapeutic	3	8.26(2.64, 25.85)	8.26(2.65, 25.74)	18.85	3.03(1.6)	8.15(3.14)
injury, poisoning and procedural complications	fracture	3	12.06(3.84, 37.89)	12.05(3.87, 37.56)	29.76	3.56(2.13)	11.82(4.53)
hepatobiliary disorders	hepatitis fulminant	3	15.59(4.95, 49.15)	15.58(4.9, 49.52)	39.8	3.92(2.48)	15.18(5.81)
eye disorders	excessive eye blinking	3	7.98(2.55, 24.97)	7.98(2.56, 24.87)	18.05	2.98(1.55)	7.88(3.03)
Clonazepam
nervous system disorders	somnolence	127	8.17(6.83, 9.77)	7.85(6.58, 9.36)	754.51	2.96(2.7)	7.77(6.69)
psychiatric disorders	drug abuse	85	20(16.07, 24.9)	19.44(15.67, 24.12)	1444.95	4.24(3.93)	18.89(15.73)
psychiatric disorders	suicide attempt	53	6.3(4.8, 8.28)	6.21(4.72, 8.17)	229.95	2.62(2.23)	6.16(4.9)
nervous system disorders	coma	50	13.79(10.4, 18.3)	13.57(10.31, 17.85)	570.82	3.73(3.33)	13.31(10.51)
injury, poisoning and procedural complications	toxicity to various agents	49	3.24(2.44, 4.29)	3.2(2.43, 4.21)	74.05	1.67(1.27)	3.19(2.51)
injury, poisoning and procedural complications	intentional overdose	45	4.43(3.3, 5.95)	4.38(3.26, 5.88)	116.88	2.12(1.7)	4.35(3.4)
nervous system disorders	ataxia	38	21.98(15.87, 30.43)	21.7(15.86, 29.69)	726.03	4.39(3.93)	21.02(16.01)
psychiatric disorders	agitation	37	4.07(2.94, 5.64)	4.03(2.95, 5.51)	84.09	2(1.54)	4.01(3.06)
injury, poisoning and procedural complications	intentional product misuse	33	9.6(6.8, 13.57)	9.51(6.82, 13.27)	247.75	3.23(2.74)	9.38(7.02)
nervous system disorders	altered state of consciousness	32	18.01(12.65, 25.65)	17.83(12.53, 25.37)	494.58	4.12(3.62)	17.36(12.92)
skin and subcutaneous tissue disorders	stevens-johnson syndrome	29	9.29(6.43, 13.43)	9.21(6.35, 13.37)	209.33	3.18(2.66)	9.09(6.68)
cardiac disorders	bradycardia	29	5.83(4.03, 8.41)	5.78(3.98, 8.39)	113.73	2.52(2)	5.73(4.22)
eye disorders	miosis	28	20.57(14.09, 30.03)	20.38(14.04, 29.58)	500.2	4.31(3.77)	19.78(14.41)
nervous system disorders	loss of consciousness	27	4.45(3.04, 6.5)	4.41(3.04, 6.4)	70.97	2.13(1.6)	4.39(3.19)
injury, poisoning and procedural complications	poisoning	26	25.54(17.23, 37.87)	25.32(17.11, 37.47)	584.23	4.61(4.05)	24.39(17.54)
psychiatric disorders	confusional state	23	5.05(3.34, 7.62)	5.02(3.33, 7.58)	73.53	2.32(1.74)	4.99(3.53)
general disorders and administration site conditions	asthenia	22	3.33(2.19, 5.07)	3.31(2.19, 5)	35.38	1.72(1.13)	3.3(2.32)
nervous system disorders	depressed level of consciousness	19	4.67(2.97, 7.35)	4.65(2.96, 7.3)	54.11	2.21(1.57)	4.62(3.17)
nervous system disorders	epilepsy	19	4.38(2.78, 6.88)	4.36(2.78, 6.84)	48.86	2.12(1.48)	4.33(2.97)
nervous system disorders	speech disorder	17	6.71(4.16, 10.84)	6.68(4.17, 10.69)	81.26	2.73(2.05)	6.62(4.43)
general disorders and administration site conditions	gait disturbance	17	3.87(2.4, 6.25)	3.86(2.41, 6.18)	35.79	1.94(1.27)	3.84(2.57)
injury, poisoning and procedural complications	medication error	16	3.19(1.95, 5.22)	3.18(1.95, 5.19)	23.77	1.66(0.97)	3.16(2.1)
injury, poisoning and procedural complications	fall	16	3.28(2.01, 5.38)	3.27(2, 5.34)	25.16	1.71(1.02)	3.26(2.16)
eye disorders	mydriasis	16	5.37(3.28, 8.79)	5.34(3.27, 8.72)	56.07	2.41(1.72)	5.31(3.51)
general disorders and administration site conditions	treatment failure	15	4.84(2.91, 8.05)	4.82(2.9, 8.02)	45.12	2.26(1.55)	4.79(3.13)
psychiatric disorders	drug use disorder	14	52.85(30.6, 91.27)	52.6(30.38, 91.06)	654.16	5.6(4.84)	48.63(30.78)
nervous system disorders	hypotonia	14	5.09(3, 8.62)	5.07(2.99, 8.61)	45.41	2.33(1.6)	5.04(3.24)
respiratory, thoracic and mediastinal disorders	respiratory depression	13	7.58(4.38, 13.11)	7.55(4.36, 13.07)	73.02	2.9(2.14)	7.47(4.72)
respiratory, thoracic and mediastinal disorders	apnoea	11	4.51(2.49, 8.18)	4.5(2.5, 8.1)	29.75	2.16(1.34)	4.47(2.72)
psychiatric disorders	sopor	11	13(7.15, 23.64)	12.95(7.19, 23.31)	118.92	3.67(2.84)	12.71(7.71)
psychiatric disorders	disorientation	11	6.55(3.61, 11.87)	6.53(3.63, 11.76)	50.96	2.69(1.87)	6.47(3.93)
nervous system disorders	sedation	11	6.53(3.6, 11.85)	6.51(3.62, 11.72)	50.84	2.69(1.87)	6.46(3.92)
nervous system disorders	dysarthria	11	5.31(2.93, 9.62)	5.29(2.94, 9.52)	38	2.39(1.57)	5.26(3.2)
nervous system disorders	balance disorder	11	8.4(4.63, 15.25)	8.37(4.65, 15.07)	70.53	3.05(2.23)	8.28(5.03)
nervous system disorders	coordination abnormal	10	13.53(7.22, 25.34)	13.49(7.2, 25.26)	113.21	3.73(2.86)	13.22(7.82)
nervous system disorders	drooling	10	11.13(5.95, 20.82)	11.09(5.92, 20.76)	90.27	3.45(2.59)	10.92(6.46)
respiratory, thoracic and mediastinal disorders	hypoventilation	8	16.02(7.93, 32.34)	15.98(7.89, 32.36)	109.57	3.96(3.01)	15.61(8.67)
psychiatric disorders	drug dependence	8	4.09(2.04, 8.21)	4.08(2.05, 8.1)	18.51	2.02(1.07)	4.06(2.27)
psychiatric disorders	psychotic disorder	8	3.69(1.84, 7.4)	3.68(1.85, 7.31)	15.54	1.87(0.93)	3.66(2.05)
injury, poisoning and procedural complications	maternal exposure timing unspecified	8	19.85(9.81, 40.17)	19.8(9.78, 40.1)	138.49	4.27(3.31)	19.23(10.66)
gastrointestinal disorders	salivary hypersecretion	8	9.14(4.54, 18.38)	9.11(4.5, 18.45)	56.98	3.17(2.22)	9(5.01)
nervous system disorders	bradykinesia	7	58.27(26.84, 126.48)	58.13(27.07, 124.85)	359.91	5.74(4.69)	53.31(27.87)
general disorders and administration site conditions	withdrawal syndrome	7	4.6(2.19, 9.69)	4.59(2.18, 9.67)	19.54	2.19(1.19)	4.57(2.45)
general disorders and administration site conditions	developmental delay	7	3.78(1.8, 7.96)	3.78(1.79, 7.96)	14.21	1.91(0.91)	3.76(2.02)
psychiatric disorders	catatonia	6	9.63(4.3, 21.58)	9.61(4.3, 21.46)	45.61	3.25(2.17)	9.48(4.83)
psychiatric disorders	behaviour disorder	6	6.08(2.72, 13.6)	6.07(2.72, 13.56)	25.17	2.59(1.51)	6.02(3.07)
psychiatric disorders	mutism	6	33.88(14.89, 77.09)	33.81(14.84, 77.01)	181.34	5.01(3.91)	32.14(16.16)
nervous system disorders	nystagmus	6	5.96(2.67, 13.34)	5.95(2.66, 13.29)	24.51	2.56(1.49)	5.91(3.01)
nervous system disorders	myoclonic epilepsy	6	14.88(6.62, 33.46)	14.85(6.65, 33.17)	75.74	3.86(2.78)	14.53(7.38)
nervous system disorders	movement disorder	6	5.67(2.54, 12.68)	5.66(2.53, 12.64)	22.83	2.49(1.41)	5.62(2.87)
general disorders and administration site conditions	multiple-drug resistance	6	7.84(3.5, 17.55)	7.82(3.5, 17.47)	35.28	2.95(1.87)	7.74(3.94)
cardiac disorders	atrioventricular block second degree	6	26.72(11.8, 60.53)	26.67(11.71, 60.75)	142.24	4.68(3.58)	25.63(12.93)
cardiac disorders	atrioventricular block first degree	6	20.73(9.19, 46.8)	20.69(9.26, 46.21)	108.89	4.33(3.24)	20.07(10.16)
respiratory, thoracic and mediastinal disorders	bradypnoea	5	10.4(4.29, 25.18)	10.38(4.3, 25.08)	41.71	3.35(2.19)	10.23(4.88)
psychiatric disorders	disinhibition	5	19.63(8.06, 47.85)	19.6(8.11, 47.35)	85.61	4.25(3.07)	19.04(9.04)
musculoskeletal and connective tissue disorders	hypotonia neonatal	5	4.96(2.06, 11.97)	4.95(2.05, 11.96)	15.66	2.3(1.14)	4.92(2.36)
general disorders and administration site conditions	therapy partial responder	5	6.68(2.77, 16.14)	6.67(2.76, 16.11)	23.86	2.73(1.56)	6.61(3.16)
general disorders and administration site conditions	hyperthermia	5	5.64(2.34, 13.62)	5.64(2.33, 13.62)	18.9	2.48(1.32)	5.59(2.68)
congenital, familial and genetic disorders	dysmorphism	5	5.89(2.44, 14.21)	5.88(2.43, 14.2)	20.05	2.54(1.38)	5.83(2.79)
cardiac disorders	atrioventricular block	5	18.81(7.72, 45.83)	18.78(7.77, 45.37)	81.76	4.19(3.02)	18.27(8.67)
cardiac disorders	myocarditis	5	7.69(3.18, 18.59)	7.68(3.18, 18.55)	28.7	2.93(1.76)	7.6(3.63)
respiratory, thoracic and mediastinal disorders	increased bronchial secretion	4	8.43(3.14, 22.61)	8.42(3.16, 22.43)	25.8	3.06(1.78)	8.32(3.64)
psychiatric disorders	euphoric mood	4	7.95(2.96, 21.32)	7.94(2.98, 21.16)	23.96	2.97(1.7)	7.85(3.44)
nervous system disorders	language disorder	4	14.61(5.42, 39.4)	14.59(5.37, 39.64)	49.51	3.84(2.55)	14.29(6.23)
nervous system disorders	poor sucking reflex	4	17.43(6.45, 47.11)	17.41(6.41, 47.31)	60.22	4.08(2.8)	16.97(7.39)
nervous system disorders	speech disorder developmental	4	5.62(2.1, 15.04)	5.61(2.11, 14.95)	15.02	2.48(1.2)	5.57(2.44)
investigations	ammonia increased	4	6.35(2.37, 17.02)	6.34(2.38, 16.89)	17.83	2.65(1.38)	6.29(2.76)
investigations	blood prolactin increased	4	6.02(2.25, 16.12)	6.01(2.26, 16.01)	16.56	2.58(1.3)	5.96(2.61)
injury, poisoning and procedural complications	prescription drug used without a prescription	4	7.04(2.63, 18.87)	7.03(2.64, 18.73)	20.47	2.8(1.53)	6.97(3.05)
respiratory, thoracic and mediastinal disorders	asphyxia	3	5.51(1.77, 17.18)	5.5(1.76, 17.14)	10.96	2.45(1.03)	5.47(2.11)
psychiatric disorders	psychomotor retardation	3	8.58(2.74, 26.81)	8.57(2.75, 26.71)	19.79	3.08(1.65)	8.47(3.26)
psychiatric disorders	substance use disorder	3	67.69(20.57, 222.79)	67.62(20.46, 223.52)	177.86	5.93(4.43)	61.18(22.58)
psychiatric disorders	bradyphrenia	3	10.83(3.46, 33.92)	10.82(3.47, 33.72)	26.29	3.41(1.98)	10.65(4.1)
psychiatric disorders	attention deficit hyperactivity disorder	3	5.59(1.79, 17.43)	5.59(1.79, 17.42)	11.2	2.47(1.05)	5.55(2.14)
nervous system disorders	intellectual disability	3	9.67(3.09, 30.26)	9.66(3.1, 30.11)	22.94	3.25(1.82)	9.53(3.67)
nervous system disorders	hyporeflexia	3	9.92(3.17, 31.06)	9.91(3.18, 30.89)	23.67	3.29(1.86)	9.78(3.76)
nervous system disorders	drug withdrawal convulsions	3	5.74(1.84, 17.91)	5.74(1.84, 17.89)	11.63	2.51(1.09)	5.7(2.2)
nervous system disorders	drop attacks	3	44.08(13.67, 142.16)	44.03(13.58, 142.72)	117.94	5.37(3.89)	41.23(15.48)
nervous system disorders	cerebellar atrophy	3	15.93(5.06, 50.12)	15.91(5.1, 49.59)	40.89	3.96(2.52)	15.54(5.96)
musculoskeletal and connective tissue disorders	hypertonia neonatal	3	8.58(2.74, 26.81)	8.57(2.75, 26.71)	19.79	3.08(1.65)	8.47(3.26)
investigations	drug level above therapeutic	3	7.52(2.41, 23.49)	7.51(2.41, 23.41)	16.74	2.89(1.47)	7.44(2.87)
injury, poisoning and procedural complications	wound	3	7.4(2.37, 23.12)	7.4(2.37, 23.06)	16.4	2.87(1.45)	7.32(2.82)
eye disorders	conjunctival hyperaemia	3	6.05(1.94, 18.89)	6.05(1.94, 18.86)	12.53	2.59(1.16)	6(2.32)
endocrine disorders	precocious puberty	3	5.4(1.73, 16.83)	5.39(1.73, 16.8)	10.65	2.42(1)	5.36(2.07)
congenital, familial and genetic disorders	microcephaly	3	5.4(1.73, 16.83)	5.39(1.73, 16.8)	10.65	2.42(1)	5.36(2.07)
blood and lymphatic system disorders	thrombocytosis	3	9.38(3, 29.35)	9.37(3.01, 29.2)	22.11	3.21(1.78)	9.25(3.56)
Diazepam
injury, poisoning and procedural complications	foetal exposure during pregnancy	62	3.07(2.39, 3.96)	3.02(2.34, 3.9)	84.25	1.59(1.23)	3.01(2.44)
nervous system disorders	nystagmus	60	76.07(58.15, 99.51)	74.3(57.59, 95.86)	3934.47	6.08(5.69)	67.45(53.87)
nervous system disorders	somnolence	54	3.85(2.94, 5.04)	3.79(2.94, 4.89)	110.75	1.92(1.53)	3.77(3.01)
injury, poisoning and procedural complications	toxicity to various agents	49	3.7(2.79, 4.92)	3.65(2.77, 4.8)	94.38	1.86(1.46)	3.64(2.87)
general disorders and administration site conditions	developmental delay	49	31.9(23.9, 42.58)	31.31(23.8, 41.2)	1378.59	4.91(4.5)	30.04(23.6)
eye disorders	visual acuity reduced	46	66.31(48.91, 89.9)	65.13(48.54, 87.39)	2664.72	5.9(5.47)	59.81(46.37)
congenital, familial and genetic disorders	congenital nystagmus	46	844.03(551.5, 1291.73)	828.77(538.48, 1275.56)	17690	8.59(8.08)	386.01(270.37)
psychiatric disorders	agitation	42	5.3(3.9, 7.2)	5.23(3.9, 7.02)	143.13	2.38(1.94)	5.2(4.03)
respiratory, thoracic and mediastinal disorders	respiratory arrest	33	12.7(8.98, 17.96)	12.55(8.99, 17.51)	345.14	3.63(3.13)	12.35(9.24)
general disorders and administration site conditions	drug withdrawal syndrome neonatal	33	11.6(8.21, 16.4)	11.47(8.22, 16.01)	310.7	3.5(3.01)	11.3(8.46)
eye disorders	strabismus	33	47.23(33.14, 67.31)	46.63(32.77, 66.36)	1384.41	5.45(4.95)	43.86(32.61)
respiratory, thoracic and mediastinal disorders	respiratory depression	30	20.44(14.19, 29.44)	20.21(14.2, 28.76)	533.04	4.3(3.78)	19.68(14.5)
nervous system disorders	coma	28	8.68(5.97, 12.63)	8.6(5.93, 12.48)	186.02	3.09(2.56)	8.51(6.22)
psychiatric disorders	drug abuse	27	6.97(4.76, 10.2)	6.91(4.76, 10.03)	135.32	2.78(2.24)	6.85(4.98)
nervous system disorders	hypotonia	24	10.07(6.72, 15.09)	9.98(6.74, 14.77)	191.47	3.3(2.73)	9.86(7.03)
psychiatric disorders	suicide attempt	23	3.08(2.04, 4.64)	3.06(2.03, 4.62)	31.83	1.61(1.03)	3.05(2.16)
injury, poisoning and procedural complications	medication error	21	4.8(3.12, 7.38)	4.77(3.1, 7.34)	62.2	2.25(1.64)	4.74(3.31)
respiratory, thoracic and mediastinal disorders	apnoea	20	9.46(6.08, 14.73)	9.4(6.11, 14.47)	148.24	3.22(2.59)	9.29(6.41)
respiratory, thoracic and mediastinal disorders	respiratory failure	20	3.5(2.25, 5.44)	3.48(2.26, 5.36)	35.25	1.79(1.17)	3.47(2.4)
injury, poisoning and procedural complications	maternal drugs affecting foetus	18	6.93(4.35, 11.04)	6.89(4.3, 11.03)	89.85	2.77(2.12)	6.83(4.63)
eye disorders	visual impairment	17	7.71(4.77, 12.46)	7.67(4.79, 12.28)	97.6	2.93(2.25)	7.6(5.09)
congenital, familial and genetic disorders	strabismus congenital	17	300.82(170.68, 530.2)	298.82(169.26, 527.55)	3567.05	7.72(6.96)	211.52(131.65)
psychiatric disorders	hallucination	16	3.42(2.09, 5.59)	3.4(2.08, 5.55)	27.05	1.76(1.07)	3.39(2.24)
nervous system disorders	altered state of consciousness	14	8.81(5.19, 14.94)	8.77(5.17, 14.89)	95.22	3.12(2.38)	8.67(5.57)
congenital, familial and genetic disorders	microcephaly	14	29.83(17.46, 50.99)	29.67(17.48, 50.37)	372.65	4.83(4.09)	28.54(18.23)
respiratory, thoracic and mediastinal disorders	respiratory acidosis	13	22.52(12.95, 39.17)	22.41(12.94, 38.8)	257.99	4.44(3.67)	21.77(13.7)
psychiatric disorders	completed suicide	13	3.66(2.12, 6.32)	3.65(2.11, 6.32)	24.87	1.86(1.1)	3.63(2.3)
injury, poisoning and procedural complications	intentional product misuse	13	4.25(2.46, 7.35)	4.24(2.45, 7.34)	32	2.08(1.32)	4.22(2.67)
eye disorders	miosis	13	10.67(6.16, 18.48)	10.62(6.13, 18.39)	111.72	3.39(2.63)	10.48(6.62)
nervous system disorders	depressed level of consciousness	12	3.36(1.9, 5.92)	3.34(1.89, 5.9)	19.66	1.74(0.95)	3.33(2.07)
musculoskeletal and connective tissue disorders	posture abnormal	12	45.73(25.48, 82.06)	45.52(25.28, 81.95)	491.47	5.42(4.61)	42.87(26.28)
congenital, familial and genetic disorders	optic nerve hypoplasia	12	434.45(212.16, 889.65)	432.4(213.52, 875.64)	3228.1	8.08(7.15)	270.63(148.56)
cardiac disorders	cardio-respiratory arrest	12	4.1(2.32, 7.25)	4.09(2.32, 7.22)	27.88	2.03(1.24)	4.07(2.53)
nervous system disorders	unresponsive to stimuli	11	4.28(2.36, 7.76)	4.27(2.37, 7.69)	27.4	2.09(1.27)	4.25(2.59)
general disorders and administration site conditions	treatment failure	11	4.04(2.23, 7.32)	4.03(2.24, 7.26)	24.93	2(1.18)	4.01(2.44)
skin and subcutaneous tissue disorders	drug reaction with eosinophilia and systemic symptoms	10	3.68(1.97, 6.85)	3.67(1.96, 6.87)	19.31	1.87(1.01)	3.65(2.17)
nervous system disorders	sedation	10	6.78(3.63, 12.65)	6.75(3.61, 12.64)	48.6	2.74(1.89)	6.7(3.98)
musculoskeletal and connective tissue disorders	hypotonia neonatal	10	11.44(6.12, 21.4)	11.4(6.09, 21.34)	93.46	3.49(2.63)	11.24(6.66)
general disorders and administration site conditions	drug withdrawal syndrome	10	6.7(3.59, 12.49)	6.67(3.56, 12.49)	47.81	2.73(1.87)	6.62(3.93)
congenital, familial and genetic disorders	congenital visual acuity reduced	10	1033.59(393.12, 2717.54)	1029.53(394.04, 2689.9)	4231.05	8.73(7.65)	424.51(189.06)
psychiatric disorders	sopor	9	12.1(6.25, 23.4)	12.06(6.19, 23.48)	89.77	3.57(2.67)	11.87(6.84)
injury, poisoning and procedural complications	maternal exposure during pregnancy	9	3.87(2.01, 7.45)	3.86(2.02, 7.37)	18.96	1.94(1.04)	3.84(2.22)
general disorders and administration site conditions	potentiating drug interaction	9	49.68(25.26, 97.73)	49.51(25.43, 96.41)	400.32	5.54(4.61)	46.39(26.34)
respiratory, thoracic and mediastinal disorders	hypoventilation	8	18.3(9.06, 36.95)	18.24(9.01, 36.94)	127.2	4.16(3.2)	17.82(9.9)
psychiatric disorders	drug dependence	8	4.67(2.33, 9.37)	4.66(2.35, 9.25)	22.87	2.21(1.27)	4.64(2.59)
nervous system disorders	neuroleptic malignant syndrome	8	9.99(4.96, 20.09)	9.96(4.92, 20.17)	63.6	3.3(2.35)	9.84(5.48)
nervous system disorders	amnesia	8	6.69(3.33, 13.44)	6.67(3.36, 13.24)	38.25	2.73(1.78)	6.62(3.69)
injury, poisoning and procedural complications	poisoning deliberate	8	8.45(4.21, 16.99)	8.43(4.16, 17.07)	51.79	3.06(2.11)	8.34(4.65)
general disorders and administration site conditions	withdrawal syndrome	8	6.02(3, 12.08)	6(3.02, 11.91)	33.07	2.57(1.63)	5.96(3.33)
respiratory, thoracic and mediastinal disorders	neonatal respiratory distress syndrome	7	4.1(1.95, 8.63)	4.09(1.94, 8.61)	16.27	2.03(1.02)	4.07(2.19)
nervous system disorders	nervous system disorder	6	4.5(2.01, 10.05)	4.49(2.01, 10.03)	16.19	2.16(1.09)	4.47(2.28)
injury, poisoning and procedural complications	poisoning	6	6.49(2.9, 14.5)	6.47(2.9, 14.45)	27.53	2.68(1.61)	6.42(3.28)
respiratory, thoracic and mediastinal disorders	bradypnoea	5	11.87(4.9, 28.76)	11.85(4.91, 28.63)	48.89	3.55(2.38)	11.68(5.57)
respiratory, thoracic and mediastinal disorders	neonatal respiratory depression	5	53.89(21.7, 133.8)	53.78(21.83, 132.49)	241.02	5.65(4.44)	50.12(23.41)
psychiatric disorders	behaviour disorder	5	5.77(2.39, 13.93)	5.77(2.39, 13.94)	19.54	2.52(1.36)	5.73(2.74)
nervous system disorders	parkinsonism	5	23.91(9.8, 58.32)	23.86(9.88, 57.64)	106.02	4.53(3.35)	23.13(10.97)
musculoskeletal and connective tissue disorders	muscle rigidity	5	5.6(2.32, 13.52)	5.6(2.32, 13.53)	18.73	2.48(1.31)	5.56(2.66)
infections and infestations	pneumonia aspiration	5	4.27(1.77, 10.28)	4.26(1.76, 10.29)	12.4	2.08(0.92)	4.24(2.03)
general disorders and administration site conditions	paradoxical drug reaction	5	10.28(4.25, 24.88)	10.27(4.25, 24.81)	41.24	3.34(2.18)	10.14(4.84)
congenital, familial and genetic disorders	syndactyly	5	21.49(8.82, 52.35)	21.45(8.88, 51.82)	94.67	4.38(3.21)	20.86(9.9)
cardiac disorders	bradycardia neonatal	5	6.31(2.61, 15.23)	6.3(2.61, 15.22)	22.11	2.64(1.48)	6.25(2.99)
psychiatric disorders	drug use disorder	4	16.22(6.02, 43.72)	16.19(5.96, 43.99)	55.78	3.99(2.7)	15.86(6.92)
nervous system disorders	hypoxic-ischaemic encephalopathy	4	9.43(3.52, 25.32)	9.42(3.54, 25.1)	29.72	3.22(1.94)	9.31(4.08)
nervous system disorders	neurodevelopmental disorder	4	28.3(10.41, 76.92)	28.26(10.4, 76.79)	101.22	4.77(3.47)	27.23(11.8)
hepatobiliary disorders	hepatitis cholestatic	4	17.82(6.6, 48.09)	17.79(6.55, 48.34)	61.88	4.12(2.84)	17.39(7.58)
gastrointestinal disorders	faecal vomiting	4	180.45(60.29, 540.14)	180.17(60.12, 539.96)	570.16	7.17(5.77)	144.33(57.67)
congenital, familial and genetic disorders	dysmorphism	4	5.37(2, 14.36)	5.36(2.01, 14.28)	14.08	2.41(1.14)	5.33(2.34)
vascular disorders	neonatal hypotension	3	15.24(4.85, 47.86)	15.23(4.89, 47.47)	39.05	3.9(2.47)	14.93(5.73)
surgical and medical procedures	endotracheal intubation	3	13.96(4.45, 43.8)	13.95(4.48, 43.48)	35.38	3.78(2.34)	13.7(5.26)
respiratory, thoracic and mediastinal disorders	asphyxia	3	6.29(2.02, 19.62)	6.28(2.01, 19.57)	13.22	2.64(1.22)	6.24(2.41)
respiratory, thoracic and mediastinal disorders	neonatal tachypnoea	3	15.24(4.85, 47.86)	15.23(4.89, 47.47)	39.05	3.9(2.47)	14.93(5.73)
psychiatric disorders	learning disorder	3	9.71(3.1, 30.34)	9.7(3.11, 30.23)	23.09	3.26(1.83)	9.58(3.69)
psychiatric disorders	fear of death	3	33.82(10.62, 107.72)	33.78(10.63, 107.37)	91.16	5.01(3.56)	32.31(12.26)
nervous system disorders	opisthotonus	3	9.21(2.95, 28.78)	9.2(2.95, 28.67)	21.65	3.19(1.76)	9.1(3.51)
nervous system disorders	clonus	3	5.85(1.88, 18.23)	5.84(1.87, 18.2)	11.95	2.54(1.11)	5.8(2.24)
nervous system disorders	poor sucking reflex	3	14.82(4.72, 46.53)	14.81(4.75, 46.16)	37.85	3.86(2.43)	14.53(5.58)
injury, poisoning and procedural complications	sedation complication	3	14.82(4.72, 46.53)	14.81(4.75, 46.16)	37.85	3.86(2.43)	14.53(5.58)
general disorders and administration site conditions	therapeutic product ineffective	3	15.24(4.85, 47.86)	15.23(4.89, 47.47)	39.05	3.9(2.47)	14.93(5.73)
gastrointestinal disorders	gastrointestinal motility disorder	3	26.08(8.24, 82.57)	26.05(8.2, 82.8)	69.74	4.65(3.21)	25.17(9.6)
gastrointestinal disorders	bowel movement irregularity	3	25.77(8.14, 81.57)	25.74(8.1, 81.81)	68.87	4.64(3.19)	24.89(9.49)
eye disorders	myopia	3	14.24(4.54, 44.67)	14.22(4.56, 44.32)	36.17	3.8(2.37)	13.97(5.37)
eye disorders	refraction disorder	3	108.23(32.14, 364.44)	108.1(32.07, 364.4)	276.81	6.56(5.03)	94.13(34.08)
eye disorders	gaze palsy	3	7.21(2.31, 22.51)	7.21(2.31, 22.47)	15.88	2.84(1.41)	7.15(2.76)
cardiac disorders	ventricular extrasystoles	3	5.7(1.83, 17.75)	5.69(1.83, 17.73)	11.51	2.5(1.08)	5.65(2.18)
Divalproex sodium
nervous system disorders	seizure	68	4.41(3.47, 5.62)	4.33(3.42, 5.48)	174.05	2.11(1.76)	4.31(3.52)
congenital, familial and genetic disorders	foetal anticonvulsant syndrome	37	112.32(79.09, 159.52)	110.87(77.91, 157.77)	3437.62	6.57(6.07)	94.74(70.64)
general disorders and administration site conditions	drug interaction	31	3.65(2.56, 5.21)	3.63(2.55, 5.17)	58.79	1.85(1.35)	3.61(2.68)
metabolism and nutrition disorders	hyperammonaemia	30	31.09(21.52, 44.93)	30.78(21.21, 44.67)	825.18	4.88(4.36)	29.42(21.62)
nervous system disorders	epilepsy	26	6.15(4.17, 9.06)	6.1(4.12, 9.03)	109.99	2.6(2.05)	6.05(4.37)
blood and lymphatic system disorders	thrombocytopenia	26	4.19(2.84, 6.17)	4.16(2.81, 6.16)	62.11	2.05(1.5)	4.14(2.99)
investigations	drug level increased	22	11.01(7.21, 16.81)	10.94(7.25, 16.51)	195.44	3.43(2.83)	10.77(7.56)
nervous system disorders	coma	20	5.5(3.54, 8.56)	5.47(3.55, 8.42)	72.56	2.44(1.82)	5.43(3.75)
gastrointestinal disorders	pancreatitis	19	7.64(4.85, 12.02)	7.59(4.84, 11.91)	107.61	2.91(2.27)	7.52(5.14)
general disorders and administration site conditions	developmental delay	17	9.49(5.87, 15.34)	9.44(5.9, 15.11)	126.54	3.22(2.55)	9.32(6.24)
skin and subcutaneous tissue disorders	alopecia	15	4.83(2.9, 8.03)	4.81(2.89, 8.01)	44.92	2.26(1.54)	4.78(3.12)
congenital, familial and genetic disorders	fanconi syndrome	15	46.7(27.62, 78.97)	46.46(27.37, 78.87)	622.44	5.44(4.71)	43.4(27.97)
nervous system disorders	cerebral atrophy	14	26.97(15.78, 46.1)	26.84(15.81, 45.56)	334.47	4.69(3.94)	25.81(16.48)
nervous system disorders	encephalopathy	14	4.64(2.74, 7.86)	4.62(2.72, 7.84)	39.48	2.2(1.47)	4.59(2.96)
investigations	drug level decreased	14	11.3(6.65, 19.19)	11.25(6.63, 19.1)	128.51	3.47(2.73)	11.07(7.11)
gastrointestinal disorders	pancreatitis acute	14	8.65(5.1, 14.68)	8.61(5.07, 14.62)	93.04	3.09(2.35)	8.51(5.47)
metabolism and nutrition disorders	metabolic acidosis	13	3.45(2, 5.95)	3.43(1.98, 5.94)	22.34	1.77(1.01)	3.42(2.17)
congenital, familial and genetic disorders	dysmorphism	13	15.9(9.16, 27.6)	15.83(9.14, 27.4)	176.36	3.95(3.18)	15.48(9.76)
skin and subcutaneous tissue disorders	drug reaction with eosinophilia and systemic symptoms	11	3.62(2, 6.55)	3.61(2.01, 6.5)	20.63	1.84(1.02)	3.59(2.19)
nervous system disorders	hyperammonaemic encephalopathy	11	41.6(22.59, 76.62)	41.44(22.57, 76.08)	407.95	5.29(4.44)	39(23.39)
nervous system disorders	generalised tonic-clonic seizure	11	3.78(2.09, 6.84)	3.77(2.09, 6.79)	22.26	1.91(1.09)	3.75(2.28)
investigations	ammonia increased	11	18.19(9.98, 33.16)	18.13(9.87, 33.29)	173.15	4.14(3.31)	17.66(10.68)
injury, poisoning and procedural complications	maternal drugs affecting foetus	11	3.76(2.08, 6.81)	3.75(2.08, 6.75)	22.07	1.9(1.08)	3.73(2.27)
psychiatric disorders	mental status changes	9	3.94(2.04, 7.59)	3.93(2.06, 7.5)	19.54	1.97(1.07)	3.91(2.26)
nervous system disorders	petit mal epilepsy	9	6.96(3.61, 13.44)	6.94(3.63, 13.25)	45.33	2.78(1.88)	6.88(3.97)
hepatobiliary disorders	hepatic function abnormal	9	4.09(2.12, 7.88)	4.08(2.14, 7.79)	20.79	2.02(1.12)	4.06(2.34)
nervous system disorders	neuroleptic malignant syndrome	8	8.92(4.44, 17.95)	8.9(4.39, 18.02)	55.37	3.14(2.19)	8.79(4.9)
nervous system disorders	movement disorder	8	7.75(3.85, 15.57)	7.73(3.82, 15.65)	46.32	2.94(1.98)	7.65(4.26)
gastrointestinal disorders	pancreatitis necrotising	8	63.03(30.47, 130.39)	62.86(30.44, 129.81)	443.7	5.84(4.85)	57.36(31.22)
nervous system disorders	speech disorder developmental	7	10.11(4.79, 21.35)	10.09(4.79, 21.25)	56.45	3.31(2.3)	9.95(5.32)
metabolism and nutrition disorders	hypernatraemia	7	11.05(5.23, 23.35)	11.03(5.24, 23.23)	62.76	3.44(2.43)	10.86(5.81)
metabolism and nutrition disorders	hypocalcaemia	7	5.69(2.7, 11.99)	5.68(2.7, 11.96)	26.77	2.5(1.49)	5.64(3.02)
hepatobiliary disorders	acute hepatic failure	7	4.62(2.2, 9.74)	4.62(2.19, 9.73)	19.7	2.2(1.19)	4.59(2.46)
gastrointestinal disorders	retching	7	3.81(1.81, 8.01)	3.8(1.8, 8)	14.36	1.92(0.92)	3.78(2.03)
nervous system disorders	cognitive disorder	6	4.08(1.83, 9.11)	4.07(1.82, 9.09)	13.83	2.02(0.95)	4.05(2.07)
metabolism and nutrition disorders	hyperlactacidaemia	6	21.64(9.59, 48.85)	21.6(9.67, 48.25)	114.04	4.39(3.3)	20.93(10.59)
metabolism and nutrition disorders	acidosis	6	5.4(2.42, 12.07)	5.39(2.41, 12.04)	21.29	2.42(1.35)	5.35(2.73)
investigations	anticonvulsant drug level below therapeutic	6	51.65(22.47, 118.73)	51.54(22.63, 117.4)	275.35	5.58(4.46)	47.8(23.82)
investigations	anticonvulsant drug level increased	6	28.91(12.75, 65.55)	28.85(12.67, 65.71)	154.39	4.79(3.69)	27.65(13.94)
investigations	drug level above therapeutic	6	15.56(6.92, 34.99)	15.52(6.95, 34.66)	79.63	3.92(2.84)	15.18(7.71)
eye disorders	eye movement disorder	6	4.47(2, 9.98)	4.46(2, 9.96)	15.99	2.15(1.07)	4.43(2.26)
congenital, familial and genetic disorders	spina bifida	6	19.76(8.76, 44.56)	19.72(8.83, 44.05)	103.48	4.26(3.17)	19.17(9.71)
blood and lymphatic system disorders	thrombotic microangiopathy	6	4.52(2.02, 10.09)	4.51(2.02, 10.07)	16.29	2.17(1.09)	4.49(2.29)
psychiatric disorders	mania	5	4.51(1.87, 10.88)	4.51(1.87, 10.89)	13.55	2.16(1)	4.48(2.15)
nervous system disorders	cerebellar atrophy	5	27.58(11.26, 67.55)	27.53(11.17, 67.82)	122.61	4.72(3.54)	26.45(12.5)
investigations	drug level below therapeutic	5	9.93(4.1, 24.03)	9.91(4.1, 23.94)	39.46	3.29(2.12)	9.78(4.67)
investigations	blood lactic acid increased	5	6.45(2.67, 15.58)	6.44(2.67, 15.56)	22.77	2.68(1.51)	6.39(3.06)
general disorders and administration site conditions	hyperthermia	5	5.76(2.39, 13.91)	5.75(2.38, 13.89)	19.46	2.51(1.35)	5.71(2.73)
general disorders and administration site conditions	herbal interaction	5	645.4(186.74, 2230.6)	644.27(187.41, 2214.8)	1605.68	8.33(6.9)	322.63(114.3)
congenital, familial and genetic disorders	hypospadias	5	5.37(2.22, 12.95)	5.36(2.22, 12.95)	17.59	2.41(1.25)	5.32(2.55)
respiratory, thoracic and mediastinal disorders	respiratory acidosis	4	6.04(2.26, 16.18)	6.04(2.27, 16.09)	16.65	2.58(1.31)	5.99(2.63)
nervous system disorders	toxic encephalopathy	4	6.4(2.39, 17.15)	6.39(2.4, 17.03)	18.03	2.66(1.39)	6.34(2.78)
metabolism and nutrition disorders	metabolic disorder	4	7.87(2.93, 21.1)	7.86(2.95, 20.94)	23.65	2.96(1.68)	7.77(3.41)
metabolism and nutrition disorders	carnitine deficiency	4	69.75(24.84, 195.81)	69.65(24.65, 196.82)	244.26	5.98(4.64)	62.95(26.54)
investigations	drug level fluctuating	4	43.74(15.88, 120.49)	43.68(15.76, 121.04)	156.22	5.36(4.04)	40.97(17.55)
investigations	product residue present	4	50.6(18.28, 140.1)	50.53(18.24, 140.02)	180.08	5.55(4.23)	46.93(20.02)
gastrointestinal disorders	gingival bleeding	4	8.24(3.07, 22.12)	8.23(3.09, 21.93)	25.1	3.03(1.75)	8.14(3.57)
congenital, familial and genetic disorders	congenital nose malformation	4	29.66(10.88, 80.87)	29.62(10.9, 80.48)	105.76	4.83(3.53)	28.36(12.25)
congenital, familial and genetic disorders	craniosynostosis	4	11.37(4.23, 30.57)	11.35(4.26, 30.24)	37.11	3.48(2.2)	11.17(4.88)
congenital, familial and genetic disorders	microcephaly	4	7.37(2.75, 19.77)	7.36(2.76, 19.61)	21.75	2.87(1.59)	7.29(3.19)
skin and subcutaneous tissue disorders	hair texture abnormal	3	28.04(8.82, 89.14)	28.01(8.81, 89.03)	74.89	4.75(3.3)	26.89(10.22)
nervous system disorders	metabolic encephalopathy	3	31.72(9.95, 101.14)	31.69(9.97, 100.73)	84.97	4.92(3.46)	30.25(11.46)
nervous system disorders	chorea	3	15.48(4.92, 48.67)	15.46(4.96, 48.19)	39.63	3.92(2.48)	15.12(5.8)
musculoskeletal and connective tissue disorders	retrognathia	3	19.74(6.25, 62.31)	19.72(6.2, 62.68)	51.74	4.26(2.82)	19.17(7.33)
musculoskeletal and connective tissue disorders	osteoporosis	3	5.45(1.75, 16.99)	5.44(1.75, 16.96)	10.8	2.43(1.01)	5.41(2.09)
investigations	anticonvulsant drug level decreased	3	12.32(3.93, 38.64)	12.31(3.95, 38.37)	30.59	3.6(2.16)	12.1(4.65)
investigations	anticonvulsant drug level above therapeutic	3	25.46(8.03, 80.75)	25.43(8, 80.83)	67.74	4.61(3.17)	24.5(9.33)
investigations	amylase increased	3	10.93(3.49, 34.24)	10.92(3.5, 34.04)	26.59	3.43(2)	10.75(4.14)
investigations	quality of life decreased	3	9.72(3.11, 30.42)	9.71(3.12, 30.26)	23.1	3.26(1.83)	9.58(3.69)
investigations	blood albumin decreased	3	5.5(1.76, 17.13)	5.49(1.76, 17.11)	10.93	2.45(1.02)	5.45(2.11)
investigations	electrocardiogram t wave inversion	3	21.5(6.8, 67.95)	21.48(6.76, 68.27)	56.68	4.38(2.93)	20.82(7.95)
investigations	electrocardiogram st segment depression	3	16.68(5.3, 52.5)	16.66(5.35, 51.93)	43.06	4.02(2.59)	16.27(6.23)
general disorders and administration site conditions	therapeutic response changed	3	13.53(4.31, 42.47)	13.52(4.34, 42.14)	34.06	3.73(2.29)	13.26(5.09)
general disorders and administration site conditions	food interaction	3	32.25(10.11, 102.88)	32.21(10.13, 102.38)	86.42	4.94(3.48)	30.73(11.64)
general disorders and administration site conditions	sudden unexplained death in epilepsy	3	24.8(7.82, 78.63)	24.78(7.8, 78.76)	65.93	4.58(3.13)	23.9(9.1)
gastrointestinal disorders	pancreatitis haemorrhagic	3	37.21(11.61, 119.21)	37.17(11.69, 118.14)	99.83	5.14(3.67)	35.2(13.29)
gastrointestinal disorders	gingival hypertrophy	3	12.09(3.86, 37.91)	12.08(3.88, 37.65)	29.93	3.57(2.14)	11.88(4.56)
gastrointestinal disorders	bezoar	3	25.46(8.03, 80.75)	25.43(8, 80.83)	67.74	4.61(3.17)	24.5(9.33)
congenital, familial and genetic disorders	multiple congenital abnormalities	3	14.02(4.46, 44.03)	14.01(4.5, 43.67)	35.46	3.78(2.34)	13.73(5.27)
congenital, familial and genetic disorders	prominent epicanthal folds	3	101.83(30.12, 344.32)	101.73(30.18, 342.93)	258.41	6.46(4.93)	87.99(31.75)
congenital, familial and genetic disorders	low set ears	3	17.59(5.58, 55.41)	17.57(5.64, 54.76)	45.64	4.1(2.66)	17.13(6.56)
congenital, familial and genetic disorders	kidney malformation	3	36.51(11.4, 116.89)	36.47(11.47, 115.92)	97.94	5.11(3.65)	34.57(13.05)
congenital, familial and genetic disorders	cytogenetic abnormality	3	16.68(5.3, 52.5)	16.66(5.35, 51.93)	43.06	4.02(2.59)	16.27(6.23)
Eslicarbazepine
nervous system disorders	seizure	32	23.04(15.83, 33.54)	19.82(14.48, 27.12)	574.33	4.3(3.78)	19.76(14.43)
skin and subcutaneous tissue disorders	rash	10	5.07(2.69, 9.57)	4.89(2.66, 8.98)	31.17	2.29(1.41)	4.88(2.87)
psychiatric disorders	suicidal ideation	5	10.48(4.31, 25.45)	10.26(4.33, 24.3)	41.83	3.36(2.19)	10.25(4.88)
psychiatric disorders	irritability	4	8.06(3, 21.69)	7.93(2.98, 21.13)	24.26	2.99(1.71)	7.92(3.46)
psychiatric disorders	abnormal behaviour	4	7.27(2.7, 19.57)	7.16(2.69, 19.08)	21.22	2.84(1.56)	7.15(3.12)
nervous system disorders	dizziness	4	5.19(1.93, 13.96)	5.11(1.92, 13.62)	13.28	2.35(1.07)	5.11(2.23)
investigations	gamma-glutamyltransferase increased	4	47.59(17.64, 128.43)	46.74(17.54, 124.54)	177.8	5.54(4.25)	46.41(20.22)
skin and subcutaneous tissue disorders	drug reaction with eosinophilia and systemic symptoms	3	10.29(3.29, 32.18)	10.16(3.32, 31.05)	24.77	3.34(1.91)	10.15(3.91)
psychiatric disorders	agitation	3	5.31(1.7, 16.6)	5.25(1.72, 16.05)	10.34	2.39(0.96)	5.25(2.02)
nervous system disorders	partial seizures	3	39.66(12.65, 124.37)	39.13(12.55, 121.96)	110.82	5.28(3.85)	38.89(14.95)
metabolism and nutrition disorders	hyponatraemia	3	20.35(6.5, 63.71)	20.09(6.57, 61.4)	54.27	4.32(2.89)	20.03(7.71)
Ethosuximide
gastrointestinal disorders	abdominal pain upper	16	6.1(3.71, 10.01)	5.99(3.67, 9.78)	66.6	2.58(1.89)	5.98(3.95)
musculoskeletal and connective tissue disorders	lupus-like syndrome	14	184.87(106.83, 319.92)	181.56(104.88, 314.31)	2332.77	7.4(6.63)	168.53(106.51)
musculoskeletal and connective tissue disorders	systemic lupus erythematosus	11	85.66(46.75, 156.98)	84.47(46.92, 152.08)	875.74	6.35(5.51)	81.55(49.13)
nervous system disorders	petit mal epilepsy	10	28.55(15.24, 53.47)	28.19(15.06, 52.78)	259.27	4.8(3.94)	27.87(16.48)
skin and subcutaneous tissue disorders	drug reaction with eosinophilia and systemic symptoms	9	10.94(5.66, 21.15)	10.83(5.67, 20.68)	80.01	3.43(2.53)	10.78(6.21)
psychiatric disorders	insomnia	9	3.67(1.9, 7.09)	3.64(1.91, 6.95)	17.29	1.86(0.96)	3.64(2.1)
general disorders and administration site conditions	treatment failure	9	10.82(5.6, 20.9)	10.7(5.6, 20.43)	78.89	3.41(2.51)	10.66(6.14)
blood and lymphatic system disorders	aplastic anaemia	9	30.75(15.87, 59.57)	30.4(15.92, 58.05)	252.74	4.91(4)	30.03(17.26)
blood and lymphatic system disorders	lymphadenopathy	9	13.26(6.86, 25.62)	13.11(6.87, 25.03)	100.24	3.71(2.8)	13.05(7.52)
skin and subcutaneous tissue disorders	toxic epidermal necrolysis	8	14.03(6.98, 28.21)	13.89(6.99, 27.58)	95.24	3.79(2.84)	13.82(7.7)
renal and urinary disorders	nephrotic syndrome	8	30.23(15, 60.93)	29.93(15.07, 59.43)	220.93	4.89(3.93)	29.56(16.44)
nervous system disorders	epilepsy	8	6.89(3.43, 13.84)	6.83(3.44, 13.56)	39.76	2.77(1.82)	6.81(3.8)
renal and urinary disorders	tubulointerstitial nephritis	7	20.45(9.68, 43.18)	20.27(9.62, 42.69)	127.21	4.33(3.32)	20.11(10.76)
nervous system disorders	generalised tonic-clonic seizure	6	7.48(3.34, 16.71)	7.43(3.33, 16.6)	33.3	2.89(1.81)	7.41(3.78)
skin and subcutaneous tissue disorders	rash pruritic	5	8.95(3.71, 21.61)	8.9(3.68, 21.5)	34.97	3.15(1.99)	8.87(4.25)
skin and subcutaneous tissue disorders	stevens-johnson syndrome	5	5.89(2.44, 14.22)	5.86(2.43, 14.16)	20.14	2.55(1.39)	5.85(2.8)
respiratory, thoracic and mediastinal disorders	hiccups	5	116.3(47.25, 286.27)	115.56(46.91, 284.69)	541.1	6.78(5.59)	110.16(51.84)
respiratory, thoracic and mediastinal disorders	oropharyngeal oedema	5	734.2(268.3, 2009.12)	729.49(268.47, 1982.17)	2771.42	9.12(7.81)	556.04(239.49)
psychiatric disorders	hallucination, visual	5	9.3(3.85, 22.45)	9.25(3.83, 22.35)	36.66	3.2(2.04)	9.22(4.41)
injury, poisoning and procedural complications	poor quality product administered	5	39.95(16.46, 96.97)	39.7(16.43, 95.9)	185.5	5.29(4.12)	39.05(18.6)
immune system disorders	reaction to excipient	5	165.45(66.62, 410.87)	164.39(66.73, 404.98)	758.6	7.26(6.06)	153.64(71.77)
blood and lymphatic system disorders	pancytopenia	5	5.14(2.13, 12.4)	5.12(2.12, 12.37)	16.55	2.35(1.19)	5.11(2.45)
vascular disorders	raynaud's phenomenon	4	65.63(24.24, 177.71)	65.3(24.03, 177.43)	246.38	5.99(4.7)	63.55(27.61)
nervous system disorders	status epilepticus	4	5.32(1.99, 14.23)	5.3(1.99, 14.12)	13.93	2.4(1.13)	5.29(2.32)
general disorders and administration site conditions	treatment noncompliance	4	4.72(1.77, 12.63)	4.7(1.76, 12.52)	11.66	2.23(0.96)	4.7(2.06)
congenital, familial and genetic disorders	macroglossia	4	208.57(74.83, 581.32)	207.5(74.88, 574.98)	754.93	7.57(6.24)	190.64(80.86)
blood and lymphatic system disorders	leukopenia	4	5.44(2.03, 14.55)	5.42(2.03, 14.44)	14.38	2.43(1.16)	5.41(2.37)
skin and subcutaneous tissue disorders	sjs-ten overlap	3	108.15(33.92, 344.85)	107.74(33.9, 342.45)	303.26	6.69(5.23)	103.03(39.05)
skin and subcutaneous tissue disorders	drug eruption	3	11.6(3.72, 36.14)	11.56(3.71, 36.03)	28.8	3.52(2.1)	11.5(4.44)
psychiatric disorders	paranoia	3	10.07(3.23, 31.36)	10.03(3.22, 31.26)	24.3	3.32(1.9)	9.99(3.86)
nervous system disorders	benign rolandic epilepsy	3	439.38(127.77, 1510.99)	437.69(127.32, 1504.64)	1100.71	8.53(6.97)	368.74(131.18)
musculoskeletal and connective tissue disorders	scleroderma-like reaction	3	1171.69(292.51, 4693.45)	1167.18(290.25, 4693.56)	2330.37	9.6(7.93)	778.45(243.75)
musculoskeletal and connective tissue disorders	joint swelling	3	5.32(1.71, 16.56)	5.31(1.7, 16.55)	10.47	2.4(0.99)	5.3(2.05)
investigations	antinuclear antibody positive	3	47.18(15.01, 148.27)	47(15.08, 146.49)	132.41	5.53(4.09)	46.09(17.68)
Ezogabine
injury, poisoning and procedural complications	off label use	8	8.26(3.88, 17.6)	7.1(3.79, 13.29)	42.89	2.83(1.8)	7.1(3.77)
renal and urinary disorders	urinary retention	5	222.27(87.7, 563.32)	200.14(86.16, 464.9)	977.02	7.62(6.39)	197.29(90.61)
general disorders and administration site conditions	drug ineffective	5	6.57(2.61, 16.55)	6.01(2.64, 13.69)	21.23	2.59(1.37)	6.01(2.77)
nervous system disorders	seizure	3	10.81(3.36, 34.73)	10.22(3.41, 30.63)	25.07	3.35(1.88)	10.21(3.84)
Felbamate
nervous system disorders	seizure	7	6.76(3.18, 14.38)	6.55(3.17, 13.53)	33.07	2.71(1.69)	6.55(3.48)
metabolism and nutrition disorders	decreased appetite	4	6.19(2.3, 16.67)	6.08(2.33, 15.89)	17.03	2.6(1.32)	6.08(2.65)
blood and lymphatic system disorders	aplastic anaemia	4	60.5(22.4, 163.44)	59.27(22.24, 157.92)	227.6	5.88(4.59)	58.86(25.63)
blood and lymphatic system disorders	neutropenia	4	7.45(2.77, 20.08)	7.32(2.75, 19.5)	21.87	2.87(1.59)	7.32(3.19)
nervous system disorders	petit mal epilepsy	3	33.82(10.79, 106.03)	33.31(10.9, 101.8)	93.69	5.05(3.62)	33.18(12.75)
investigations	weight decreased	3	5.45(1.74, 17.05)	5.38(1.76, 16.44)	10.72	2.43(1)	5.38(2.07)
investigations	gamma-glutamyltransferase increased	3	32.31(10.31, 101.29)	31.82(10.41, 97.25)	89.27	4.99(3.55)	31.71(12.19)
investigations	white blood cell count decreased	3	14.37(4.59, 45)	14.16(4.63, 43.28)	36.68	3.82(2.39)	14.14(5.44)
investigations	aspartate aminotransferase increased	3	8.44(2.7, 26.41)	8.32(2.72, 25.43)	19.34	3.06(1.63)	8.31(3.2)
investigations	alanine aminotransferase increased	3	7.68(2.45, 24.03)	7.57(2.48, 23.14)	17.14	2.92(1.49)	7.57(2.91)
gastrointestinal disorders	gastrooesophageal reflux disease	3	20.16(6.43, 63.14)	19.86(6.5, 60.7)	53.64	4.31(2.88)	19.81(7.62)
Fosphenytoin
nervous system disorders	seizure	7	6.77(3.18, 14.4)	6.55(3.17, 13.53)	33.1	2.71(1.69)	6.55(3.48)
metabolism and nutrition disorders	decreased appetite	4	6.29(2.34, 16.94)	6.18(2.37, 16.15)	17.41	2.63(1.34)	6.17(2.7)
blood and lymphatic system disorders	aplastic anaemia	4	61.43(22.74, 165.99)	60.16(22.58, 160.29)	231.12	5.9(4.61)	59.74(26)
blood and lymphatic system disorders	neutropenia	4	7.58(2.81, 20.41)	7.44(2.85, 19.44)	22.33	2.89(1.61)	7.43(3.24)
investigations	weight decreased	3	5.54(1.77, 17.33)	5.46(1.79, 16.69)	10.96	2.45(1.02)	5.46(2.1)
investigations	gamma-glutamyltransferase increased	3	33.05(10.54, 103.64)	32.55(10.65, 99.48)	91.42	5.02(3.59)	32.42(12.46)
investigations	white blood cell count decreased	3	14.67(4.69, 45.95)	14.46(4.73, 44.19)	37.55	3.85(2.42)	14.43(5.55)
investigations	aspartate aminotransferase increased	3	8.6(2.75, 26.92)	8.48(2.77, 25.92)	19.81	3.08(1.65)	8.47(3.26)
investigations	alanine aminotransferase increased	3	7.83(2.5, 24.51)	7.72(2.53, 23.59)	17.57	2.95(1.52)	7.72(2.97)
gastrointestinal disorders	gastrooesophageal reflux disease	3	20.58(6.57, 64.48)	20.27(6.63, 61.95)	54.88	4.34(2.91)	20.23(7.78)
Gabapentin
injury, poisoning and procedural complications	toxicity to various agents	54	3.44(2.63, 4.51)	3.4(2.58, 4.47)	91.33	1.76(1.37)	3.38(2.7)
general disorders and administration site conditions	drug ineffective for unapproved indication	50	12.89(9.72, 17.09)	12.69(9.64, 16.7)	528.09	3.64(3.23)	12.45(9.83)
psychiatric disorders	abnormal behaviour	36	3.07(2.21, 4.26)	3.04(2.18, 4.24)	49.25	1.6(1.13)	3.03(2.3)
injury, poisoning and procedural complications	intentional overdose	36	3.4(2.44, 4.72)	3.37(2.42, 4.7)	59.86	1.75(1.28)	3.36(2.55)
nervous system disorders	depressed level of consciousness	33	7.9(5.59, 11.16)	7.82(5.6, 10.91)	194.16	2.95(2.46)	7.74(5.8)
psychiatric disorders	suicide attempt	32	3.62(2.56, 5.14)	3.6(2.53, 5.12)	59.81	1.84(1.34)	3.58(2.67)
psychiatric disorders	agitation	30	3.17(2.21, 4.54)	3.15(2.21, 4.48)	43.82	1.65(1.14)	3.13(2.32)
general disorders and administration site conditions	crying	27	3.61(2.47, 5.28)	3.59(2.47, 5.21)	50.21	1.84(1.3)	3.57(2.6)
respiratory, thoracic and mediastinal disorders	respiratory failure	25	3.7(2.49, 5.49)	3.67(2.48, 5.43)	48.48	1.87(1.31)	3.66(2.63)
respiratory, thoracic and mediastinal disorders	bradypnoea	22	46.95(30.38, 72.54)	46.61(30.28, 71.74)	912.16	5.44(4.83)	43.36(30.13)
psychiatric disorders	confusional state	21	4.43(2.88, 6.82)	4.41(2.87, 6.79)	55.08	2.13(1.53)	4.39(3.06)
general disorders and administration site conditions	feeling abnormal	21	3.83(2.49, 5.89)	3.81(2.48, 5.86)	43.32	1.92(1.32)	3.79(2.64)
psychiatric disorders	completed suicide	20	4.77(3.07, 7.42)	4.74(3.08, 7.3)	58.74	2.24(1.62)	4.72(3.26)
general disorders and administration site conditions	drug withdrawal syndrome neonatal	20	5.86(3.77, 9.11)	5.83(3.79, 8.97)	79.31	2.53(1.91)	5.78(3.99)
nervous system disorders	dysarthria	18	8.43(5.29, 13.44)	8.39(5.24, 13.43)	115.6	3.05(2.4)	8.29(5.61)
nervous system disorders	generalised tonic-clonic seizure	18	5.87(3.68, 9.35)	5.84(3.65, 9.35)	71.6	2.53(1.88)	5.79(3.92)
respiratory, thoracic and mediastinal disorders	respiratory depression	17	9.59(5.93, 15.51)	9.54(5.96, 15.27)	128.11	3.23(2.56)	9.41(6.3)
eye disorders	vision blurred	16	4.79(2.93, 7.85)	4.77(2.92, 7.79)	47.41	2.25(1.56)	4.74(3.14)
nervous system disorders	myoclonus	14	9.46(5.57, 16.05)	9.42(5.55, 15.99)	103.77	3.22(2.48)	9.29(5.97)
general disorders and administration site conditions	treatment failure	12	3.72(2.11, 6.57)	3.71(2.1, 6.55)	23.63	1.88(1.1)	3.69(2.29)
nervous system disorders	amnesia	11	7.79(4.3, 14.14)	7.77(4.32, 13.99)	64.08	2.94(2.12)	7.68(4.67)
psychiatric disorders	personality disorder	10	46.22(24.28, 87.98)	46.07(24.13, 87.97)	409.85	5.42(4.54)	42.89(25.03)
hepatobiliary disorders	hepatic steatosis	10	14.45(7.71, 27.09)	14.41(7.7, 26.98)	121.92	3.82(2.95)	14.1(8.34)
general disorders and administration site conditions	drug intolerance	10	4.79(2.57, 8.92)	4.77(2.55, 8.93)	29.61	2.25(1.39)	4.74(2.82)
psychiatric disorders	hallucination, visual	9	4.33(2.24, 8.34)	4.32(2.26, 8.25)	22.78	2.1(1.2)	4.29(2.48)
nervous system disorders	sedation	9	5.14(2.66, 9.91)	5.12(2.68, 9.78)	29.64	2.35(1.45)	5.09(2.94)
nervous system disorders	hypoxic-ischaemic encephalopathy	9	18.23(9.39, 35.42)	18.18(9.34, 35.4)	141.91	4.14(3.23)	17.68(10.15)
nervous system disorders	balance disorder	9	6.6(3.42, 12.75)	6.59(3.45, 12.58)	42.2	2.71(1.81)	6.53(3.76)
nervous system disorders	hypersomnia	9	5.5(2.85, 10.61)	5.48(2.87, 10.46)	32.72	2.44(1.54)	5.44(3.14)
general disorders and administration site conditions	adverse event	9	5.37(2.78, 10.37)	5.36(2.81, 10.23)	31.66	2.41(1.51)	5.32(3.07)
renal and urinary disorders	urinary retention	8	5.4(2.69, 10.85)	5.39(2.71, 10.7)	28.39	2.42(1.47)	5.35(2.99)
general disorders and administration site conditions	withdrawal syndrome	8	5.07(2.53, 10.18)	5.06(2.55, 10.05)	25.87	2.33(1.38)	5.03(2.81)
general disorders and administration site conditions	hyperthermia	8	8.75(4.35, 17.61)	8.73(4.31, 17.68)	54.02	3.11(2.16)	8.62(4.81)
eye disorders	visual snow syndrome	8	304.84(130.36, 712.83)	304.03(130.89, 706.22)	1610.87	7.67(6.57)	203.02(99.74)
psychiatric disorders	hostility	7	17.41(8.21, 36.94)	17.37(8.25, 36.58)	105.03	4.08(3.06)	16.92(9.02)
musculoskeletal and connective tissue disorders	trismus	7	12.85(6.07, 27.18)	12.82(6.09, 27)	74.73	3.65(2.64)	12.58(6.72)
investigations	anion gap	7	83.65(37.93, 184.47)	83.46(38.11, 182.8)	501.49	6.2(5.13)	73.51(37.93)
investigations	respiratory rate decreased	7	15.4(7.27, 32.63)	15.37(7.3, 32.37)	91.72	3.91(2.89)	15.01(8.01)
gastrointestinal disorders	pancreatitis acute	7	4.05(1.92, 8.51)	4.04(1.92, 8.51)	15.91	2.01(1)	4.02(2.16)
gastrointestinal disorders	dry mouth	7	6.86(3.25, 14.46)	6.84(3.25, 14.41)	34.55	2.76(1.75)	6.78(3.63)
psychiatric disorders	sopor	6	6.76(3.02, 15.12)	6.74(3.02, 15.05)	29.04	2.74(1.66)	6.68(3.41)
psychiatric disorders	initial insomnia	6	8.36(3.73, 18.73)	8.35(3.74, 18.65)	38.29	3.04(1.97)	8.25(4.2)
nervous system disorders	tonic convulsion	6	12.47(5.55, 28.02)	12.45(5.57, 27.81)	61.93	3.61(2.53)	12.22(6.21)
metabolism and nutrition disorders	hyperammonaemia	6	5.6(2.51, 12.53)	5.6(2.51, 12.51)	22.45	2.47(1.4)	5.55(2.83)
injury, poisoning and procedural complications	prescription drug used without a prescription	6	10.24(4.57, 22.96)	10.22(4.58, 22.83)	49.09	3.33(2.25)	10.07(5.12)
general disorders and administration site conditions	therapeutic response unexpected	6	4.67(2.09, 10.43)	4.66(2.09, 10.41)	17.12	2.21(1.14)	4.63(2.36)
eye disorders	eyelid ptosis	6	11.32(5.04, 25.4)	11.3(5.06, 25.24)	55.29	3.47(2.39)	11.11(5.65)
cardiac disorders	bradycardia neonatal	6	6.4(2.86, 14.32)	6.39(2.86, 14.27)	27	2.66(1.59)	6.33(3.23)
skin and subcutaneous tissue disorders	linear iga disease	5	31.07(12.64, 76.38)	31.02(12.59, 76.42)	138.23	4.89(3.7)	29.57(13.93)
skin and subcutaneous tissue disorders	yellow skin	5	22.23(9.1, 54.29)	22.19(9.19, 53.6)	97.63	4.42(3.24)	21.45(10.16)
renal and urinary disorders	chromaturia	5	5.44(2.25, 13.12)	5.43(2.25, 13.12)	17.91	2.43(1.27)	5.39(2.58)
psychiatric disorders	inappropriate affect	5	13.3(5.48, 32.28)	13.28(5.5, 32.08)	55.55	3.7(2.53)	13.01(6.2)
nervous system disorders	paralysis	5	8.75(3.62, 21.17)	8.74(3.62, 21.11)	33.78	3.11(1.94)	8.63(4.12)
musculoskeletal and connective tissue disorders	neck pain	5	4.45(1.85, 10.73)	4.44(1.84, 10.73)	13.26	2.14(0.98)	4.42(2.12)
metabolism and nutrition disorders	feeding intolerance	5	28.2(11.49, 69.17)	28.15(11.43, 69.35)	125.15	4.75(3.57)	26.95(12.72)
injury, poisoning and procedural complications	sedation complication	5	21.15(8.66, 51.62)	21.11(8.74, 51)	92.6	4.35(3.17)	20.44(9.69)
hepatobiliary disorders	ischaemic hepatitis	5	87.01(34.06, 222.24)	86.87(33.91, 222.56)	371.35	6.25(5.01)	76.13(34.74)
gastrointestinal disorders	swollen tongue	5	5.04(2.09, 12.16)	5.03(2.08, 12.15)	16.03	2.32(1.16)	5(2.39)
eye disorders	visual field defect	5	15.7(6.46, 38.16)	15.67(6.49, 37.85)	66.96	3.94(2.76)	15.3(7.28)
congenital, familial and genetic disorders	congenital multiplex arthrogryposis	5	105.01(40.62, 271.47)	104.84(40.92, 268.6)	438.62	6.48(5.23)	89.57(40.46)
congenital, familial and genetic disorders	micrognathia	5	33.46(13.59, 82.39)	33.41(13.56, 82.31)	149.02	4.99(3.8)	31.72(14.93)
congenital, familial and genetic disorders	developmental hip dysplasia	5	17.81(7.31, 43.36)	17.78(7.36, 42.95)	76.94	4.11(2.94)	17.3(8.22)
congenital, familial and genetic disorders	dysmorphism	5	5.67(2.35, 13.69)	5.66(2.34, 13.67)	19.02	2.49(1.33)	5.62(2.69)
vascular disorders	haemodynamic instability	4	4.79(1.79, 12.83)	4.79(1.8, 12.76)	11.9	2.25(0.98)	4.76(2.09)
respiratory, thoracic and mediastinal disorders	upper airway obstruction	4	26.76(9.83, 72.89)	26.73(9.84, 72.63)	94.9	4.68(3.38)	25.64(11.09)
renal and urinary disorders	hydronephrosis	4	5.65(2.11, 15.13)	5.64(2.12, 15.03)	15.14	2.49(1.21)	5.6(2.46)
nervous system disorders	muscle tone disorder	4	54.12(19.45, 150.58)	54.05(19.51, 149.77)	191.28	5.64(4.31)	49.72(21.12)
nervous system disorders	cerebral ventricle dilatation	4	11.94(4.43, 32.13)	11.92(4.47, 31.76)	39.26	3.55(2.27)	11.71(5.11)
nervous system disorders	cerebral disorder	4	10.92(4.06, 29.37)	10.91(4.09, 29.07)	35.36	3.42(2.14)	10.73(4.69)
nervous system disorders	hyperaesthesia	4	9.94(3.7, 26.71)	9.93(3.73, 26.46)	31.6	3.29(2.01)	9.78(4.28)
nervous system disorders	speech disorder developmental	4	5.41(2.02, 14.49)	5.4(2.03, 14.39)	14.24	2.42(1.15)	5.37(2.35)
musculoskeletal and connective tissue disorders	joint hyperextension	4	67.65(24.06, 190.18)	67.56(23.91, 190.91)	236.08	5.93(4.59)	60.91(25.65)
investigations	haemodynamic test abnormal	4	608.87(152.2, 2435.71)	608.06(151.21, 2445.18)	1212.13	8.25(6.67)	304.53(95.46)
infections and infestations	folliculitis	4	15.61(5.78, 42.14)	15.59(5.74, 42.36)	53.26	3.93(2.64)	15.23(6.63)
general disorders and administration site conditions	paradoxical drug reaction	4	6.92(2.58, 18.55)	6.91(2.59, 18.41)	19.99	2.77(1.5)	6.84(3)
gastrointestinal disorders	palatal disorder	4	73.8(26.13, 208.45)	73.7(26.08, 208.26)	255.86	6.04(4.69)	65.84(27.62)
gastrointestinal disorders	anorectal disorder	4	36.9(13.44, 101.3)	36.85(13.56, 100.13)	131.55	5.12(3.81)	34.8(14.95)
eye disorders	scleral discolouration	4	62.45(22.3, 174.86)	62.37(22.51, 172.83)	219.06	5.82(4.49)	56.66(23.94)
ear and labyrinth disorders	deafness bilateral	4	18.73(6.92, 50.7)	18.71(6.89, 50.84)	65.06	4.18(2.9)	18.18(7.9)
ear and labyrinth disorders	ear deformity acquired	4	347.92(101.8, 1189.16)	347.46(101.07, 1194.46)	879.37	7.79(6.28)	221.48(79.2)
congenital, familial and genetic disorders	craniosynostosis	4	10.73(3.99, 28.85)	10.71(4.02, 28.54)	34.63	3.4(2.12)	10.55(4.61)
congenital, familial and genetic disorders	foetal anticonvulsant syndrome	4	9.82(3.65, 26.39)	9.81(3.68, 26.14)	31.14	3.27(2)	9.67(4.23)
vascular disorders	orthostatic hypotension	3	9.46(3.02, 29.61)	9.45(3.03, 29.45)	22.33	3.22(1.79)	9.32(3.59)
respiratory, thoracic and mediastinal disorders	pleurisy	3	17.39(5.52, 54.82)	17.37(5.46, 55.21)	45.01	4.08(2.64)	16.92(6.47)
psychiatric disorders	suicidal behaviour	3	5.4(1.73, 16.84)	5.4(1.73, 16.83)	10.65	2.42(1)	5.36(2.07)
psychiatric disorders	psychiatric decompensation	3	79.39(23.82, 264.56)	79.31(23.99, 262.16)	205.21	6.13(4.62)	70.28(25.67)
injury, poisoning and procedural complications	upper limb fracture	3	5.81(1.86, 18.14)	5.81(1.86, 18.11)	11.83	2.53(1.1)	5.76(2.23)
hepatobiliary disorders	ocular icterus	3	8.53(2.73, 26.68)	8.52(2.73, 26.55)	19.65	3.07(1.65)	8.42(3.24)
general disorders and administration site conditions	rebound effect	3	6.52(2.09, 20.35)	6.51(2.09, 20.29)	13.86	2.69(1.27)	6.46(2.49)
congenital, familial and genetic disorders	congenital hydronephrosis	3	9.61(3.07, 30.08)	9.6(3.08, 29.92)	22.76	3.24(1.81)	9.47(3.64)
congenital, familial and genetic disorders	pyloric stenosis	3	10.8(3.45, 33.85)	10.79(3.46, 33.63)	26.2	3.41(1.98)	10.62(4.09)
Lacosamide
injury, poisoning and procedural complications	off label use	247	3.64(3.19, 4.15)	3.39(3.01, 3.81)	426.72	1.76(1.57)	3.38(3.03)
nervous system disorders	seizure	189	12.66(10.91, 14.7)	11.83(10.31, 13.57)	1850.62	3.54(3.33)	11.63(10.26)
nervous system disorders	epilepsy	57	14.78(11.33, 19.27)	14.48(11.22, 18.68)	700.32	3.83(3.45)	14.18(11.35)
general disorders and administration site conditions	no adverse event	47	3.54(2.65, 4.73)	3.49(2.65, 4.59)	83.61	1.8(1.39)	3.48(2.73)
general disorders and administration site conditions	multiple-drug resistance	46	66.53(48.99, 90.37)	65.4(48.74, 87.75)	2641.72	5.89(5.45)	59.3(45.9)
nervous system disorders	status epilepticus	42	17.17(12.61, 23.39)	16.92(12.37, 23.15)	613.05	4.04(3.6)	16.5(12.74)
nervous system disorders	somnolence	41	3.04(2.23, 4.14)	3.01(2.2, 4.12)	55.07	1.59(1.14)	3(2.32)
nervous system disorders	dizziness	32	3.26(2.3, 4.62)	3.23(2.27, 4.6)	49.14	1.69(1.19)	3.22(2.4)
nervous system disorders	generalised tonic-clonic seizure	29	9.83(6.8, 14.22)	9.74(6.71, 14.13)	224.14	3.26(2.74)	9.6(7.05)
injury, poisoning and procedural complications	maternal exposure during pregnancy	26	9.86(6.68, 14.55)	9.77(6.6, 14.46)	201.7	3.27(2.72)	9.63(6.96)
injury, poisoning and procedural complications	intentional product misuse	23	6.59(4.36, 9.95)	6.54(4.33, 9.87)	106.89	2.7(2.11)	6.48(4.59)
nervous system disorders	petit mal epilepsy	20	18.13(11.6, 28.33)	18(11.47, 28.25)	312.29	4.13(3.5)	17.53(12.07)
cardiac disorders	bradycardia	15	3.39(2.04, 5.64)	3.38(2.03, 5.63)	24.98	1.75(1.04)	3.36(2.2)
injury, poisoning and procedural complications	maternal exposure before pregnancy	14	33.22(19.38, 56.94)	33.05(19.47, 56.1)	413.33	4.97(4.22)	31.44(20.03)
nervous system disorders	balance disorder	13	11.49(6.63, 19.91)	11.44(6.61, 19.8)	121.66	3.49(2.73)	11.25(7.1)
nervous system disorders	change in seizure presentation	12	60.32(33.32, 109.21)	60.05(33.35, 108.11)	635.85	5.78(4.96)	54.88(33.4)
nervous system disorders	partial seizures	12	12.78(7.21, 22.66)	12.72(7.21, 22.46)	127.08	3.64(2.85)	12.49(7.73)
nervous system disorders	syncope	12	3.5(1.98, 6.19)	3.49(1.98, 6.16)	21.24	1.8(1.01)	3.48(2.16)
injury, poisoning and procedural complications	head injury	10	8.61(4.61, 16.09)	8.58(4.58, 16.06)	66.1	3.08(2.22)	8.48(5.02)
nervous system disorders	sedation	9	6.05(3.14, 11.68)	6.03(3.16, 11.51)	37.46	2.58(1.68)	5.99(3.45)
metabolism and nutrition disorders	increased appetite	9	6.33(3.28, 12.22)	6.31(3.3, 12.05)	39.85	2.65(1.75)	6.26(3.61)
surgical and medical procedures	therapy interrupted	8	7.98(3.97, 16.04)	7.96(3.93, 16.12)	48.06	2.98(2.03)	7.87(4.39)
nervous system disorders	myoclonic epilepsy	8	22.61(11.16, 45.82)	22.54(11.13, 45.64)	158.99	4.45(3.48)	21.79(12.07)
investigations	electroencephalogram abnormal	8	14.55(7.21, 29.35)	14.51(7.17, 29.38)	98.34	3.83(2.87)	14.2(7.89)
surgical and medical procedures	brain operation	7	43.47(20.19, 93.6)	43.36(20.19, 93.12)	270.89	5.34(4.31)	40.61(21.38)
nervous system disorders	ataxia	7	4.1(1.95, 8.64)	4.1(1.95, 8.63)	16.29	2.03(1.02)	4.08(2.19)
eye disorders	diplopia	7	9.2(4.36, 19.43)	9.18(4.36, 19.33)	50.3	3.18(2.17)	9.06(4.85)
cardiac disorders	atrioventricular block second degree	7	38.18(17.78, 81.95)	38.08(17.73, 81.78)	238.24	5.17(4.13)	35.95(18.97)
nervous system disorders	atonic seizures	5	26.33(10.75, 64.48)	26.28(10.67, 64.74)	116.71	4.66(3.48)	25.26(11.94)
nervous system disorders	febrile convulsion	5	6.12(2.53, 14.78)	6.11(2.53, 14.76)	21.16	2.6(1.44)	6.06(2.9)
cardiac disorders	ventricular tachycardia	5	5.41(2.24, 13.06)	5.4(2.24, 13.04)	17.79	2.42(1.26)	5.36(2.57)
nervous system disorders	focal dyscognitive seizures	4	22.37(8.25, 60.7)	22.34(8.22, 60.7)	78.74	4.43(3.14)	21.61(9.37)
general disorders and administration site conditions	therapy partial responder	4	5.29(1.97, 14.15)	5.28(1.98, 14.07)	13.76	2.39(1.12)	5.24(2.3)
gastrointestinal disorders	salivary hypersecretion	4	5.09(1.9, 13.63)	5.09(1.91, 13.56)	13.03	2.34(1.06)	5.05(2.22)
cardiac disorders	atrioventricular block first degree	4	16.49(6.1, 44.52)	16.46(6.06, 44.73)	56.61	4.01(2.72)	16.07(7)
cardiac disorders	bradycardia neonatal	4	4.76(1.78, 12.75)	4.76(1.79, 12.68)	11.78	2.24(0.97)	4.73(2.07)
respiratory, thoracic and mediastinal disorders	hypoventilation	3	7.45(2.39, 23.28)	7.45(2.39, 23.22)	16.55	2.88(1.46)	7.37(2.84)
psychiatric disorders	staring	3	5.82(1.86, 18.14)	5.81(1.86, 18.11)	11.84	2.53(1.1)	5.77(2.23)
nervous system disorders	partial seizures with secondary generalisation	3	33.55(10.49, 107.25)	33.51(10.54, 106.51)	89.82	4.99(3.53)	31.86(12.05)
nervous system disorders	seizure cluster	3	14.34(4.56, 45.07)	14.33(4.6, 44.66)	36.36	3.81(2.37)	14.03(5.38)
nervous system disorders	drop attacks	3	55.26(16.96, 180.02)	55.2(17.03, 178.92)	146.7	5.67(4.18)	50.8(18.91)
nervous system disorders	infantile spasms	3	6.14(1.97, 19.15)	6.13(1.97, 19.11)	12.77	2.6(1.18)	6.08(2.35)
neoplasms benign, malignant and unspecified (incl cysts and polyps)	brain neoplasm	3	8.58(2.74, 26.82)	8.57(2.75, 26.71)	19.79	3.08(1.65)	8.47(3.26)
metabolism and nutrition disorders	underweight	3	10.27(3.28, 32.15)	10.25(3.29, 31.95)	24.66	3.34(1.91)	10.11(3.89)
investigations	blood sodium decreased	3	7.86(2.52, 24.56)	7.85(2.52, 24.47)	17.72	2.96(1.53)	7.77(2.99)
injury, poisoning and procedural complications	tibia fracture	3	12.61(4.02, 39.56)	12.6(4.04, 39.27)	31.39	3.63(2.2)	12.37(4.75)
hepatobiliary disorders	hepatitis fulminant	3	16.63(5.28, 52.36)	16.61(5.33, 51.77)	42.87	4.02(2.58)	16.2(6.21)
cardiac disorders	cardiac arrest neonatal	3	30.3(9.51, 96.59)	30.27(9.52, 96.21)	80.99	4.85(3.4)	28.92(10.96)
Lamotrigine
injury, poisoning and procedural complications	foetal exposure during pregnancy	641	3.82(3.53, 4.14)	3.74(3.46, 4.05)	1239.74	1.86(1.74)	3.62(3.38)
skin and subcutaneous tissue disorders	rash	605	3.32(3.06, 3.61)	3.26(3.01, 3.53)	919.29	1.67(1.55)	3.17(2.96)
skin and subcutaneous tissue disorders	stevens-johnson syndrome	403	21.05(18.85, 23.49)	20.68(18.39, 23.26)	6045.36	4.07(3.91)	16.75(15.27)
skin and subcutaneous tissue disorders	drug reaction with eosinophilia and systemic symptoms	267	13.09(11.49, 14.9)	12.94(11.28, 14.84)	2546.41	3.5(3.32)	11.32(10.16)
general disorders and administration site conditions	drug interaction	209	3.27(2.84, 3.76)	3.25(2.83, 3.73)	313.61	1.66(1.46)	3.16(2.82)
congenital, familial and genetic disorders	atrial septal defect	206	6.7(5.81, 7.73)	6.65(5.8, 7.63)	915.99	2.64(2.43)	6.23(5.53)
skin and subcutaneous tissue disorders	toxic epidermal necrolysis	201	14.42(12.41, 16.76)	14.3(12.22, 16.73)	2121.83	3.63(3.41)	12.34(10.88)
blood and lymphatic system disorders	lymphadenopathy	144	8.09(6.82, 9.61)	8.05(6.75, 9.6)	810.62	2.89(2.65)	7.42(6.43)
nervous system disorders	epilepsy	130	4.09(3.43, 4.88)	4.07(3.41, 4.86)	287.92	1.97(1.72)	3.93(3.39)
skin and subcutaneous tissue disorders	rash maculo-papular	124	8.04(6.68, 9.67)	8(6.71, 9.54)	692.86	2.88(2.62)	7.38(6.32)
skin and subcutaneous tissue disorders	blister	100	4.97(4.06, 6.08)	4.95(4.07, 6.02)	297.71	2.24(1.95)	4.73(3.99)
respiratory, thoracic and mediastinal disorders	respiratory disorder neonatal	90	8.51(6.85, 10.58)	8.48(6.84, 10.52)	538.87	2.96(2.65)	7.78(6.49)
nervous system disorders	myoclonus	89	8.92(7.17, 11.11)	8.89(7.17, 11.03)	563.13	3.02(2.71)	8.13(6.76)
nervous system disorders	ataxia	84	6.59(5.28, 8.23)	6.57(5.3, 8.15)	367.64	2.62(2.3)	6.16(5.11)
congenital, familial and genetic disorders	ventricular septal defect	84	4.73(3.8, 5.9)	4.72(3.8, 5.86)	233.14	2.18(1.86)	4.52(3.76)
nervous system disorders	status epilepticus	83	4.06(3.26, 5.07)	4.05(3.26, 5.02)	182.13	1.97(1.65)	3.91(3.25)
congenital, familial and genetic disorders	patent ductus arteriosus	76	5.03(3.99, 6.35)	5.02(3.97, 6.35)	230.77	2.26(1.93)	4.79(3.94)
respiratory, thoracic and mediastinal disorders	neonatal respiratory distress syndrome	64	4.52(3.51, 5.81)	4.51(3.5, 5.82)	165.73	2.11(1.75)	4.33(3.5)
skin and subcutaneous tissue disorders	drug eruption	63	9.51(7.33, 12.35)	9.49(7.36, 12.24)	429.24	3.11(2.73)	8.61(6.92)
infections and infestations	conjunctivitis	56	4.25(3.25, 5.56)	4.24(3.22, 5.58)	131.93	2.03(1.64)	4.08(3.26)
nervous system disorders	petit mal epilepsy	52	5.45(4.11, 7.21)	5.44(4.13, 7.16)	176.78	2.37(1.97)	5.16(4.08)
nervous system disorders	cognitive disorder	52	4.78(3.61, 6.32)	4.77(3.63, 6.28)	146.53	2.19(1.79)	4.56(3.61)
investigations	drug level increased	52	3.41(2.58, 4.5)	3.4(2.58, 4.47)	84.75	1.73(1.33)	3.31(2.62)
eye disorders	oculogyric crisis	52	13(9.7, 17.42)	12.97(9.67, 17.4)	496.79	3.5(3.09)	11.35(8.88)
skin and subcutaneous tissue disorders	rash pruritic	50	3.22(2.43, 4.27)	3.21(2.44, 4.22)	73.49	1.65(1.24)	3.13(2.47)
injury, poisoning and procedural complications	exposure via breast milk	50	4.49(3.38, 5.98)	4.49(3.35, 6.02)	128.56	2.11(1.7)	4.31(3.39)
injury, poisoning and procedural complications	exposure during pregnancy	49	5.3(3.97, 7.08)	5.29(3.94, 7.1)	160.33	2.33(1.92)	5.03(3.95)
blood and lymphatic system disorders	disseminated intravascular coagulation	45	3.52(2.61, 4.75)	3.52(2.62, 4.72)	77.88	1.77(1.35)	3.42(2.66)
congenital, familial and genetic disorders	dysmorphism	44	7.33(5.38, 9.98)	7.32(5.35, 10.02)	220.54	2.77(2.33)	6.8(5.26)
general disorders and administration site conditions	face oedema	43	3.66(2.69, 4.97)	3.65(2.67, 4.99)	79.37	1.82(1.39)	3.54(2.74)
musculoskeletal and connective tissue disorders	hypotonia neonatal	42	5.81(4.25, 7.94)	5.8(4.24, 7.94)	155.86	2.45(2.01)	5.48(4.22)
psychiatric disorders	selective eating disorder	41	8.19(5.94, 11.3)	8.18(5.98, 11.19)	235.27	2.91(2.46)	7.54(5.76)
nervous system disorders	memory impairment	40	3.11(2.26, 4.26)	3.1(2.27, 4.24)	54.94	1.6(1.15)	3.03(2.32)
immune system disorders	haemophagocytic lymphohistiocytosis	40	4.43(3.23, 6.1)	4.43(3.24, 6.06)	100.83	2.09(1.64)	4.25(3.26)
eye disorders	conjunctival hyperaemia	40	12.02(8.63, 16.75)	12(8.6, 16.75)	352.4	3.41(2.94)	10.61(8.04)
blood and lymphatic system disorders	eosinophilia	39	4.62(3.35, 6.38)	4.61(3.37, 6.31)	104.61	2.15(1.69)	4.42(3.38)
gastrointestinal disorders	mouth ulceration	36	4.52(3.23, 6.32)	4.51(3.23, 6.29)	93.31	2.11(1.64)	4.33(3.27)
skin and subcutaneous tissue disorders	skin lesion	35	3.87(2.76, 5.44)	3.87(2.77, 5.4)	71.19	1.9(1.42)	3.74(2.82)
nervous system disorders	partial seizures	34	4.48(3.17, 6.33)	4.48(3.15, 6.38)	87.12	2.1(1.61)	4.3(3.22)
metabolism and nutrition disorders	hypoglycaemia neonatal	33	4.79(3.37, 6.81)	4.79(3.37, 6.82)	93.46	2.2(1.7)	4.58(3.41)
cardiac disorders	bradycardia neonatal	33	5.03(3.54, 7.15)	5.02(3.53, 7.14)	100.3	2.26(1.76)	4.79(3.57)
nervous system disorders	agitation neonatal	32	6.17(4.31, 8.84)	6.16(4.33, 8.77)	128.85	2.54(2.03)	5.81(4.3)
nervous system disorders	serotonin syndrome	31	3.1(2.16, 4.43)	3.09(2.17, 4.4)	42.34	1.59(1.08)	3.02(2.24)
congenital, familial and genetic disorders	hypospadias	31	4.47(3.11, 6.42)	4.46(3.13, 6.35)	79.11	2.1(1.59)	4.29(3.17)
nervous system disorders	coordination abnormal	30	5.55(3.84, 8.04)	5.55(3.82, 8.05)	104.79	2.4(1.87)	5.26(3.86)
general disorders and administration site conditions	feeling jittery	30	5.78(3.99, 8.38)	5.78(3.98, 8.39)	110.82	2.45(1.93)	5.47(4.01)
skin and subcutaneous tissue disorders	erythema multiforme	29	4.36(3, 6.33)	4.35(3, 6.31)	71.12	2.06(1.53)	4.18(3.06)
nervous system disorders	nystagmus	28	3.78(2.59, 5.52)	3.78(2.6, 5.49)	54.68	1.87(1.33)	3.66(2.66)
congenital, familial and genetic disorders	coarctation of the aorta	28	9.55(6.46, 14.13)	9.54(6.45, 14.12)	192.02	3.11(2.56)	8.66(6.24)
nervous system disorders	speech disorder developmental	27	5.24(3.55, 7.74)	5.24(3.54, 7.75)	87.06	2.32(1.77)	4.98(3.6)
metabolism and nutrition disorders	acidosis	27	3.22(2.19, 4.72)	3.21(2.17, 4.75)	39.62	1.65(1.1)	3.13(2.27)
psychiatric disorders	behaviour disorder	26	3.57(2.41, 5.28)	3.56(2.41, 5.27)	46.01	1.79(1.23)	3.46(2.49)
hepatobiliary disorders	hepatosplenomegaly	26	4.76(3.2, 7.07)	4.75(3.21, 7.03)	72.89	2.19(1.63)	4.55(3.27)
skin and subcutaneous tissue disorders	rash morbilliform	25	14.1(9.22, 21.55)	14.08(9.15, 21.67)	259.73	3.61(3.01)	12.18(8.54)
respiratory, thoracic and mediastinal disorders	infantile apnoea	25	6.88(4.58, 10.36)	6.88(4.56, 10.38)	115.98	2.68(2.11)	6.43(4.57)
skin and subcutaneous tissue disorders	toxic skin eruption	24	8.65(5.68, 13.17)	8.64(5.72, 13.04)	146.87	2.99(2.39)	7.92(5.57)
skin and subcutaneous tissue disorders	dermatitis bullous	24	7.29(4.8, 11.06)	7.28(4.82, 10.99)	119.53	2.76(2.17)	6.77(4.78)
investigations	anticonvulsant drug level decreased	24	14.63(9.48, 22.58)	14.61(9.49, 22.49)	258.74	3.65(3.04)	12.57(8.74)
eye disorders	diplopia	24	3.37(2.24, 5.07)	3.37(2.23, 5.09)	38.42	1.71(1.13)	3.28(2.33)
infections and infestations	neonatal infection	23	15.76(10.09, 24.61)	15.74(10.03, 24.7)	266.82	3.74(3.12)	13.39(9.22)
gastrointestinal disorders	lip erosion	23	82.9(46.5, 147.78)	82.81(46.91, 146.2)	929.51	5.39(4.68)	41.91(25.83)
skin and subcutaneous tissue disorders	rash vesicular	22	9.96(6.4, 15.51)	9.96(6.35, 15.63)	158.23	3.17(2.55)	8.99(6.21)
skin and subcutaneous tissue disorders	photosensitivity reaction	22	3.81(2.48, 5.84)	3.8(2.47, 5.85)	43.48	1.88(1.28)	3.68(2.57)
gastrointestinal disorders	oral disorder	22	7.93(5.12, 12.28)	7.92(5.15, 12.19)	121.45	2.87(2.26)	7.32(5.07)
nervous system disorders	hyperreflexia	21	4.23(2.73, 6.57)	4.23(2.75, 6.51)	49.31	2.03(1.41)	4.07(2.82)
gastrointestinal disorders	cheilitis	21	4.39(2.83, 6.82)	4.39(2.85, 6.76)	52.25	2.08(1.46)	4.22(2.92)
congenital, familial and genetic disorders	haemangioma congenital	20	10.56(6.63, 16.82)	10.55(6.59, 16.89)	153.36	3.24(2.59)	9.47(6.41)
respiratory, thoracic and mediastinal disorders	neonatal tachypnoea	19	12.5(7.71, 20.25)	12.49(7.65, 20.39)	174.49	3.46(2.78)	10.98(7.33)
metabolism and nutrition disorders	hypernatraemia	19	3.97(2.5, 6.29)	3.96(2.52, 6.22)	40.18	1.94(1.29)	3.83(2.6)
gastrointestinal disorders	chapped lips	19	4.95(3.12, 7.87)	4.95(3.09, 7.92)	56.49	2.24(1.59)	4.73(3.21)
eye disorders	cogan's syndrome	19	262.47(104.81, 657.26)	262.24(104.38, 658.83)	1186.73	5.99(5.15)	63.7(29.55)
respiratory, thoracic and mediastinal disorders	cyanosis neonatal	18	6.57(4.07, 10.62)	6.57(4.1, 10.52)	78.71	2.62(1.95)	6.16(4.12)
nervous system disorders	myoclonic epilepsy	18	6.14(3.8, 9.91)	6.13(3.83, 9.81)	72.03	2.53(1.86)	5.78(3.87)
gastrointestinal disorders	oral mucosa erosion	18	21.94(13.05, 36.89)	21.92(13.17, 36.49)	284.19	4.13(3.42)	17.54(11.36)
cardiac disorders	myocarditis	18	3.75(2.34, 6.01)	3.75(2.34, 6)	34.66	1.86(1.19)	3.63(2.44)
skin and subcutaneous tissue disorders	dermatitis exfoliative	17	7.45(4.54, 12.25)	7.45(4.56, 12.16)	87.09	2.79(2.09)	6.92(4.57)
nervous system disorders	language disorder	17	8.8(5.34, 14.52)	8.8(5.29, 14.65)	106.24	3.01(2.31)	8.05(5.3)
nervous system disorders	cerebral atrophy	17	4.23(2.6, 6.89)	4.23(2.59, 6.9)	39.86	2.03(1.34)	4.07(2.71)
nervous system disorders	mental impairment	17	3.24(1.99, 5.26)	3.24(1.98, 5.29)	25.29	1.66(0.98)	3.15(2.1)
hepatobiliary disorders	hyperbilirubinaemia neonatal	17	7.22(4.4, 11.86)	7.22(4.42, 11.79)	83.79	2.75(2.05)	6.72(4.44)
general disorders and administration site conditions	temperature regulation disorder	17	5.36(3.28, 8.75)	5.35(3.28, 8.73)	56.53	2.35(1.66)	5.09(3.38)
general disorders and administration site conditions	necrosis	17	5.97(3.65, 9.77)	5.97(3.66, 9.74)	65.55	2.49(1.8)	5.63(3.73)
congenital, familial and genetic disorders	microcephaly	17	4.18(2.57, 6.81)	4.18(2.56, 6.82)	39.12	2.01(1.33)	4.02(2.68)
congenital, familial and genetic disorders	cleft palate	17	4.26(2.61, 6.93)	4.25(2.6, 6.94)	40.24	2.03(1.35)	4.09(2.72)
psychiatric disorders	psychomotor retardation	16	6.37(3.83, 10.6)	6.37(3.83, 10.6)	67.27	2.58(1.87)	5.99(3.91)
nervous system disorders	tonic clonic movements	16	11.63(6.89, 19.63)	11.62(6.85, 19.73)	136.23	3.37(2.64)	10.32(6.66)
infections and infestations	meningitis aseptic	16	4.21(2.55, 6.96)	4.21(2.53, 7.01)	37.22	2.02(1.32)	4.05(2.66)
congenital, familial and genetic disorders	anomaly of external ear congenital	16	18.67(10.85, 32.13)	18.66(10.78, 32.3)	218.27	3.95(3.2)	15.41(9.79)
renal and urinary disorders	tubulointerstitial nephritis and uveitis syndrome	15	34.53(18.9, 63.07)	34.51(18.8, 63.36)	344.49	4.62(3.81)	24.65(14.89)
psychiatric disorders	learning disorder	15	5.89(3.49, 9.95)	5.89(3.47, 10)	56.82	2.48(1.74)	5.56(3.59)
musculoskeletal and connective tissue disorders	retrognathia	15	14.45(8.35, 25.02)	14.44(8.34, 25)	159.83	3.64(2.88)	12.45(7.87)
investigations	activated partial thromboplastin time prolonged	15	3.4(2.03, 5.71)	3.4(2.04, 5.66)	24.46	1.73(1)	3.31(2.15)
endocrine disorders	inappropriate antidiuretic hormone secretion	15	3.68(2.19, 6.17)	3.68(2.21, 6.13)	27.97	1.83(1.11)	3.56(2.31)
blood and lymphatic system disorders	lymphadenitis	15	4.59(2.73, 7.71)	4.58(2.7, 7.77)	39.83	2.14(1.41)	4.4(2.84)
skin and subcutaneous tissue disorders	nikolsky's sign	14	29.75(16.15, 54.79)	29.73(16.19, 54.58)	286	4.47(3.64)	22.14(13.28)
psychiatric disorders	learning disability	14	7.58(4.39, 13.11)	7.58(4.38, 13.12)	73.24	2.81(2.05)	7.03(4.44)
nervous system disorders	clonus	14	3.23(1.89, 5.51)	3.23(1.9, 5.48)	20.74	1.65(0.91)	3.15(2.01)
investigations	eosinophil count increased	14	3.6(2.11, 6.15)	3.6(2.12, 6.11)	25.2	1.8(1.06)	3.49(2.23)
injury, poisoning and procedural complications	maternal exposure during breast feeding	14	6.99(4.05, 12.06)	6.98(4.03, 12.08)	66.21	2.7(1.94)	6.52(4.13)
general disorders and administration site conditions	hyperpyrexia	14	4.01(2.35, 6.86)	4.01(2.36, 6.81)	30.2	1.95(1.21)	3.87(2.47)
respiratory, thoracic and mediastinal disorders	organising pneumonia	13	10.99(6.16, 19.61)	10.99(6.1, 19.79)	104.18	3.3(2.49)	9.82(6.05)
nervous system disorders	tonic convulsion	13	3.77(2.16, 6.57)	3.76(2.17, 6.51)	25.25	1.87(1.09)	3.64(2.29)
metabolism and nutrition disorders	hyperphagia	13	4.96(2.84, 8.69)	4.96(2.81, 8.76)	38.8	2.24(1.47)	4.74(2.97)
infections and infestations	rash pustular	13	4.34(2.49, 7.59)	4.34(2.51, 7.51)	31.77	2.06(1.29)	4.17(2.62)
eye disorders	eye discharge	13	4.96(2.84, 8.69)	4.96(2.81, 8.76)	38.8	2.24(1.47)	4.74(2.97)
congenital, familial and genetic disorders	renal aplasia	13	7.53(4.27, 13.29)	7.53(4.27, 13.29)	67.47	2.8(2.02)	6.98(4.34)
congenital, familial and genetic disorders	pulmonary hypoplasia	13	6.49(3.69, 11.41)	6.49(3.68, 11.46)	55.94	2.61(1.82)	6.09(3.8)
congenital, familial and genetic disorders	congenital skin dimples	13	15.39(8.51, 27.82)	15.38(8.54, 27.69)	147.41	3.71(2.9)	13.13(8)
cardiac disorders	torsade de pointes	13	4.72(2.7, 8.26)	4.72(2.67, 8.33)	36.08	2.18(1.4)	4.52(2.83)
skin and subcutaneous tissue disorders	pigmentation disorder	12	4.71(2.63, 8.43)	4.71(2.62, 8.48)	33.18	2.17(1.37)	4.51(2.77)
nervous system disorders	choreoathetosis	12	6.41(3.56, 11.54)	6.41(3.56, 11.54)	50.87	2.59(1.78)	6.02(3.68)
nervous system disorders	psychomotor skills impaired	12	4.97(2.78, 8.9)	4.97(2.76, 8.95)	35.89	2.25(1.44)	4.74(2.91)
nervous system disorders	motor developmental delay	12	6.72(3.73, 12.1)	6.71(3.73, 12.08)	53.99	2.65(1.84)	6.29(3.84)
neoplasms benign, malignant and unspecified (incl cysts and polyps)	haemangioma	12	4.5(2.52, 8.04)	4.5(2.5, 8.1)	30.95	2.11(1.3)	4.32(2.65)
infections and infestations	toxic shock syndrome	12	15.78(8.51, 29.26)	15.77(8.59, 28.95)	139.48	3.75(2.9)	13.41(8)
eye disorders	gaze palsy	12	3.42(1.92, 6.09)	3.41(1.93, 6.02)	19.69	1.73(0.93)	3.32(2.05)
congenital, familial and genetic disorders	anal atresia	12	8.88(4.89, 16.1)	8.87(4.93, 15.97)	75.72	3.02(2.2)	8.11(4.93)
cardiac disorders	bundle branch block right	12	4.44(2.48, 7.93)	4.44(2.47, 7.99)	30.32	2.09(1.29)	4.26(2.62)
blood and lymphatic system disorders	normochromic normocytic anaemia	12	14(7.59, 25.82)	14(7.63, 25.7)	123.88	3.6(2.76)	12.12(7.26)
blood and lymphatic system disorders	thrombocytopenia neonatal	12	7.65(4.23, 13.82)	7.64(4.24, 13.75)	63.45	2.82(2)	7.08(4.32)
vascular disorders	hypovolaemic shock	11	4.56(2.48, 8.36)	4.55(2.48, 8.35)	28.93	2.13(1.29)	4.37(2.63)
respiratory, thoracic and mediastinal disorders	pharyngeal erythema	11	4.12(2.25, 7.56)	4.12(2.24, 7.56)	24.78	1.99(1.15)	3.97(2.39)
nervous system disorders	atonic seizures	11	7.47(4.03, 13.85)	7.47(4.07, 13.72)	56.52	2.79(1.94)	6.93(4.14)
nervous system disorders	chorea	11	7.79(4.2, 14.45)	7.79(4.16, 14.59)	59.47	2.85(1.99)	7.2(4.29)
nervous system disorders	hepatic encephalopathy	11	3.43(1.87, 6.26)	3.42(1.86, 6.28)	18.14	1.73(0.9)	3.33(2.01)
investigations	anticonvulsant drug level increased	11	7.06(3.82, 13.08)	7.06(3.85, 12.96)	52.74	2.72(1.87)	6.59(3.93)
general disorders and administration site conditions	ulcer	11	5.63(3.05, 10.36)	5.62(3.06, 10.32)	39.16	2.41(1.57)	5.33(3.2)
gastrointestinal disorders	oral mucosal blistering	11	7.01(3.79, 12.97)	7.01(3.82, 12.87)	52.23	2.71(1.86)	6.54(3.91)
eye disorders	conjunctival disorder	11	39.63(19.31, 81.3)	39.61(19.18, 81.8)	280.03	4.76(3.81)	27.12(14.86)
endocrine disorders	thyroiditis	11	9.91(5.3, 18.51)	9.9(5.29, 18.54)	78.63	3.16(2.3)	8.95(5.3)
congenital, familial and genetic disorders	spina bifida	11	4.77(2.6, 8.76)	4.77(2.6, 8.76)	30.99	2.19(1.35)	4.56(2.74)
congenital, familial and genetic disorders	polydactyly	11	3.59(1.96, 6.56)	3.59(1.96, 6.59)	19.67	1.8(0.96)	3.48(2.1)
pregnancy, puerperium and perinatal conditions	pregnancy with contraceptive device	10	9.41(4.89, 18.11)	9.41(4.93, 17.97)	67.5	3.1(2.2)	8.55(4.95)
nervous system disorders	cerebellar atrophy	10	7.4(3.87, 14.13)	7.39(3.87, 14.11)	50.76	2.78(1.89)	6.87(4)
investigations	drug screen false positive	10	9.21(4.79, 17.69)	9.2(4.82, 17.57)	65.79	3.07(2.17)	8.38(4.85)
hepatobiliary disorders	vanishing bile duct syndrome	10	6.74(3.54, 12.83)	6.73(3.52, 12.85)	45.15	2.66(1.77)	6.3(3.67)
general disorders and administration site conditions	inhibitory drug interaction	10	16.57(8.4, 32.68)	16.56(8.34, 32.88)	121.86	3.8(2.88)	13.97(7.91)
gastrointestinal disorders	lip ulceration	10	16.91(8.56, 33.38)	16.9(8.51, 33.56)	124.25	3.83(2.9)	14.21(8.04)
eye disorders	chorioretinopathy	10	75.32(31.98, 177.37)	75.28(31.78, 178.33)	383.94	5.32(4.27)	39.91(19.49)
congenital, familial and genetic disorders	congenital hand malformation	10	6.18(3.25, 11.76)	6.18(3.24, 11.8)	40.41	2.54(1.66)	5.82(3.4)
congenital, familial and genetic disorders	congenital central nervous system anomaly	10	4.87(2.57, 9.22)	4.87(2.55, 9.3)	29.06	2.22(1.34)	4.66(2.73)
congenital, familial and genetic disorders	anomalous pulmonary venous connection	10	15.06(7.68, 29.55)	15.06(7.73, 29.33)	111.05	3.69(2.77)	12.89(7.34)
congenital, familial and genetic disorders	external auditory canal atresia	10	23.01(11.42, 46.38)	23(11.36, 46.58)	164.72	4.19(3.24)	18.22(10.14)
skin and subcutaneous tissue disorders	sjs-ten overlap	9	12.64(6.27, 25.49)	12.63(6.24, 25.58)	83.65	3.47(2.51)	11.09(6.17)
skin and subcutaneous tissue disorders	skin erosion	9	5.48(2.79, 10.76)	5.48(2.81, 10.67)	30.92	2.38(1.45)	5.2(2.96)
psychiatric disorders	asocial behaviour	9	33.89(15.6, 73.61)	33.88(15.47, 74.2)	203.8	4.6(3.58)	24.33(12.72)
nervous system disorders	intellectual disability	9	3.92(2.01, 7.66)	3.92(2.01, 7.63)	18.71	1.92(1.01)	3.79(2.17)
nervous system disorders	dysgraphia	9	5.25(2.68, 10.3)	5.25(2.7, 10.22)	29.11	2.32(1.4)	5(2.84)
metabolism and nutrition disorders	hypoproteinaemia	9	6.21(3.16, 12.23)	6.21(3.13, 12.33)	36.6	2.55(1.62)	5.85(3.32)
investigations	anticonvulsant drug level above therapeutic	9	10.65(5.32, 21.32)	10.65(5.36, 21.15)	69.71	3.26(2.31)	9.55(5.34)
immune system disorders	type iv hypersensitivity reaction	9	3.8(1.95, 7.42)	3.8(1.95, 7.4)	17.78	1.88(0.96)	3.68(2.1)
general disorders and administration site conditions	atrophy	9	10.65(5.32, 21.32)	10.65(5.36, 21.15)	69.71	3.26(2.31)	9.55(5.34)
general disorders and administration site conditions	facial pain	9	5.82(2.96, 11.45)	5.82(2.99, 11.33)	33.59	2.46(1.53)	5.51(3.13)
gastrointestinal disorders	glossitis	9	17.34(8.45, 35.57)	17.33(8.39, 35.79)	114.54	3.86(2.88)	14.51(7.95)
congenital, familial and genetic disorders	exomphalos	9	9.09(4.57, 18.1)	9.09(4.58, 18.05)	58.39	3.05(2.11)	8.29(4.66)
congenital, familial and genetic disorders	brugada syndrome	9	10.81(5.39, 21.65)	10.8(5.44, 21.45)	70.81	3.27(2.32)	9.67(5.41)
congenital, familial and genetic disorders	developmental hip dysplasia	9	4.46(2.28, 8.73)	4.46(2.29, 8.68)	22.95	2.1(1.18)	4.29(2.44)
congenital, familial and genetic disorders	abnormal palmar/plantar creases	9	14.62(7.2, 29.7)	14.61(7.21, 29.59)	97.02	3.65(2.69)	12.57(6.95)
congenital, familial and genetic disorders	pulmonary valve stenosis congenital	9	5.82(2.96, 11.45)	5.82(2.99, 11.33)	33.59	2.46(1.53)	5.51(3.13)
cardiac disorders	cardiac septal hypertrophy	9	12.43(6.17, 25.04)	12.42(6.13, 25.15)	82.2	3.45(2.49)	10.93(6.08)
vascular disorders	peripheral artery thrombosis	8	15.06(7.09, 32)	15.06(7.15, 31.72)	88.84	3.69(2.67)	12.89(6.86)
skin and subcutaneous tissue disorders	sweat gland disorder	8	44.18(18.73, 104.22)	44.17(18.65, 104.63)	220.12	4.87(3.76)	29.15(14.22)
respiratory, thoracic and mediastinal disorders	nasal disorder	8	8.72(4.21, 18.07)	8.72(4.22, 18.01)	49.45	3(2.01)	7.98(4.34)
psychiatric disorders	dissociation	8	5.26(2.57, 10.75)	5.26(2.6, 10.65)	25.94	2.32(1.35)	5(2.75)
psychiatric disorders	poverty of speech	8	60.25(24.23, 149.8)	60.23(24.45, 148.38)	269.76	5.14(4.01)	35.29(16.47)
pregnancy, puerperium and perinatal conditions	live birth	8	7.45(3.61, 15.35)	7.44(3.6, 15.36)	40.95	2.79(1.8)	6.91(3.77)
nervous system disorders	brain stem syndrome	8	10.35(4.96, 21.6)	10.35(5.01, 21.37)	60.08	3.22(2.22)	9.31(5.03)
nervous system disorders	intraventricular haemorrhage neonatal	8	4.3(2.11, 8.76)	4.3(2.12, 8.71)	19.28	2.05(1.08)	4.14(2.28)
injury, poisoning and procedural complications	labelled drug-drug interaction medication error	8	5.14(2.51, 10.49)	5.14(2.54, 10.41)	25.09	2.29(1.32)	4.89(2.69)
general disorders and administration site conditions	enanthema	8	12.5(5.94, 26.3)	12.5(5.94, 26.33)	73.54	3.46(2.45)	10.99(5.9)
general disorders and administration site conditions	mucosal disorder	8	18.41(8.56, 39.61)	18.4(8.57, 39.52)	107.72	3.93(2.9)	15.24(8.03)
congenital, familial and genetic disorders	congenital diaphragmatic hernia	8	9.47(4.56, 19.68)	9.46(4.58, 19.54)	54.35	3.1(2.11)	8.6(4.66)
congenital, familial and genetic disorders	cataract congenital	8	21.38(9.83, 46.51)	21.37(9.76, 46.8)	123.48	4.1(3.06)	17.19(8.97)
congenital, familial and genetic disorders	double outlet right ventricle	8	9.75(4.68, 20.28)	9.74(4.72, 20.11)	56.16	3.14(2.14)	8.82(4.78)
congenital, familial and genetic disorders	multiple congenital abnormalities	8	4.98(2.44, 10.17)	4.98(2.46, 10.08)	24.01	2.25(1.28)	4.76(2.62)
congenital, familial and genetic disorders	epispadias	8	110.46(38.32, 318.37)	110.42(38.32, 318.2)	371.75	5.58(4.39)	47.89(19.75)
congenital, familial and genetic disorders	congenital mitral valve incompetence	8	14.41(6.8, 30.53)	14.4(6.84, 30.33)	84.99	3.63(2.62)	12.42(6.62)
cardiac disorders	pulmonary valve stenosis	8	3.9(1.92, 7.92)	3.9(1.93, 7.9)	16.46	1.91(0.95)	3.77(2.08)
blood and lymphatic system disorders	lymphocytosis	8	6.19(3.02, 12.71)	6.19(3, 12.78)	32.4	2.54(1.56)	5.83(3.2)
skin and subcutaneous tissue disorders	epidermal necrosis	7	8.92(4.09, 19.46)	8.92(4.07, 19.54)	44.43	3.03(1.97)	8.15(4.24)
skin and subcutaneous tissue disorders	epidermolysis	7	22.3(9.68, 51.39)	22.3(9.6, 51.8)	112.18	4.15(3.04)	17.78(8.84)
skin and subcutaneous tissue disorders	alopecia universalis	7	30.52(12.83, 72.61)	30.51(12.88, 72.27)	146.01	4.5(3.36)	22.56(10.93)
respiratory, thoracic and mediastinal disorders	neonatal respiratory arrest	7	10.94(4.97, 24.07)	10.94(4.99, 23.96)	55.83	3.29(2.23)	9.78(5.06)
respiratory, thoracic and mediastinal disorders	haemothorax	7	7.73(3.56, 16.78)	7.73(3.53, 16.93)	37.51	2.84(1.79)	7.15(3.74)
psychiatric disorders	reading disorder	7	9.35(4.28, 20.44)	9.35(4.27, 20.48)	46.9	3.09(2.03)	8.5(4.42)
pregnancy, puerperium and perinatal conditions	poor weight gain neonatal	7	8.28(3.81, 18.02)	8.28(3.78, 18.13)	40.74	2.93(1.88)	7.62(3.98)
pregnancy, puerperium and perinatal conditions	hydrops foetalis	7	6.44(2.99, 13.9)	6.44(3, 13.83)	29.85	2.6(1.56)	6.05(3.18)
nervous system disorders	aura	7	14.87(6.65, 33.24)	14.86(6.65, 33.19)	76.75	3.67(2.59)	12.75(6.5)
nervous system disorders	somnolence neonatal	7	7.84(3.61, 17.01)	7.83(3.57, 17.15)	38.12	2.86(1.81)	7.24(3.79)
musculoskeletal and connective tissue disorders	floppy infant	7	7.34(3.39, 15.9)	7.34(3.42, 15.76)	35.2	2.77(1.73)	6.82(3.57)
metabolism and nutrition disorders	food refusal	7	8.05(3.71, 17.5)	8.05(3.68, 17.63)	39.4	2.89(1.84)	7.43(3.88)
investigations	anticonvulsant drug level below therapeutic	7	7.84(3.61, 17.01)	7.83(3.57, 17.15)	38.12	2.86(1.81)	7.24(3.79)
investigations	antinuclear antibody positive	7	4(1.87, 8.54)	4(1.86, 8.59)	15.01	1.95(0.92)	3.86(2.05)
injury, poisoning and procedural complications	drug titration error	7	16.57(7.36, 37.3)	16.56(7.41, 36.99)	85.3	3.8(2.72)	13.97(7.08)
infections and infestations	pyelonephritis acute	7	7.34(3.39, 15.9)	7.34(3.42, 15.76)	35.2	2.77(1.73)	6.82(3.57)
infections and infestations	gangrene	7	11.83(5.36, 26.13)	11.83(5.4, 25.91)	60.73	3.39(2.32)	10.48(5.4)
infections and infestations	parvovirus b19 infection	7	7.84(3.61, 17.01)	7.83(3.57, 17.15)	38.12	2.86(1.81)	7.24(3.79)
general disorders and administration site conditions	sudden unexplained death in epilepsy	7	7.84(3.61, 17.01)	7.83(3.57, 17.15)	38.12	2.86(1.81)	7.24(3.79)
general disorders and administration site conditions	mucosal erosion	7	17.57(7.77, 39.73)	17.57(7.71, 40.02)	90.23	3.87(2.78)	14.67(7.41)
gastrointestinal disorders	protrusion tongue	7	6.82(3.16, 14.75)	6.82(3.18, 14.65)	32.12	2.67(1.63)	6.38(3.35)
gastrointestinal disorders	faecaloma	7	4.36(2.04, 9.32)	4.36(2.03, 9.36)	17.21	2.07(1.04)	4.19(2.22)
eye disorders	choroidal effusion	7	41.42(16.72, 102.63)	41.41(16.81, 102.02)	184.01	4.8(3.64)	27.94(13.08)
eye disorders	hypermetropia	7	6.82(3.16, 14.75)	6.82(3.18, 14.65)	32.12	2.67(1.63)	6.38(3.35)
eye disorders	opsoclonus myoclonus	7	13.81(6.2, 30.73)	13.8(6.18, 30.82)	71.25	3.58(2.5)	11.97(6.13)
ear and labyrinth disorders	ear disorder	7	4.91(2.29, 10.53)	4.91(2.29, 10.55)	20.59	2.23(1.2)	4.69(2.48)
congenital, familial and genetic disorders	combined immunodeficiency	7	19.33(8.49, 44.01)	19.32(8.48, 44.01)	98.62	3.99(2.89)	15.86(7.97)
congenital, familial and genetic disorders	microphthalmos	7	10(4.56, 21.9)	9.99(4.56, 21.88)	50.56	3.17(2.12)	9.03(4.68)
congenital, familial and genetic disorders	congenital anaemia	7	44.61(17.79, 111.81)	44.59(17.75, 112.02)	193.9	4.87(3.7)	29.33(13.6)
congenital, familial and genetic disorders	accessory auricle	7	38.66(15.76, 94.82)	38.65(15.69, 95.22)	175.03	4.74(3.58)	26.67(12.59)
congenital, familial and genetic disorders	congenital aortic valve stenosis	7	12.08(5.47, 26.7)	12.08(5.52, 26.46)	62.07	3.42(2.35)	10.67(5.49)
congenital, familial and genetic disorders	newborn persistent pulmonary hypertension	7	5.8(2.69, 12.48)	5.8(2.7, 12.46)	25.97	2.45(1.42)	5.48(2.89)
reproductive system and breast disorders	intermenstrual bleeding	6	4.87(2.14, 11.1)	4.87(2.14, 11.09)	17.44	2.22(1.12)	4.66(2.34)
nervous system disorders	cerebellar syndrome	6	5.02(2.2, 11.45)	5.02(2.2, 11.43)	18.21	2.26(1.16)	4.79(2.4)
nervous system disorders	tethered cord syndrome	6	7.89(3.41, 18.23)	7.89(3.4, 18.33)	32.95	2.87(1.74)	7.29(3.62)
nervous system disorders	cerebral haemorrhage neonatal	6	5.65(2.47, 12.91)	5.65(2.48, 12.87)	21.48	2.42(1.31)	5.35(2.68)
nervous system disorders	cerebral cyst	6	5.65(2.47, 12.91)	5.65(2.48, 12.87)	21.48	2.42(1.31)	5.35(2.68)
nervous system disorders	akinesia	6	8.87(3.82, 20.6)	8.87(3.82, 20.6)	37.86	3.02(1.89)	8.11(4.01)
investigations	c-reactive protein abnormal	6	10.14(4.34, 23.68)	10.14(4.37, 23.55)	44.04	3.19(2.06)	9.14(4.5)
infections and infestations	erythema infectiosum	6	9.94(4.26, 23.18)	9.94(4.28, 23.09)	43.06	3.17(2.03)	8.98(4.42)
immune system disorders	selective iga immunodeficiency	6	99.4(30.33, 325.74)	99.38(30.06, 328.5)	265.6	5.51(4.17)	45.72(16.93)
general disorders and administration site conditions	mucosal ulceration	6	11.83(5.03, 27.84)	11.83(4.99, 28.02)	52.05	3.39(2.25)	10.48(5.12)
general disorders and administration site conditions	mucosal discolouration	6	17.75(7.35, 42.87)	17.75(7.35, 42.88)	78.08	3.89(2.72)	14.79(7.07)
gastrointestinal disorders	lip haemorrhage	6	4.36(1.92, 9.91)	4.36(1.91, 9.93)	14.75	2.07(0.97)	4.19(2.11)
gastrointestinal disorders	oral mucosal eruption	6	8.87(3.82, 20.6)	8.87(3.82, 20.6)	37.86	3.02(1.89)	8.11(4.01)
gastrointestinal disorders	acute abdomen	6	9.38(4.03, 21.82)	9.38(4.04, 21.79)	40.33	3.09(1.96)	8.52(4.21)
eye disorders	acute myopia	6	49.7(18.06, 136.76)	49.69(17.93, 137.69)	178.91	4.97(3.7)	31.43(13.47)
eye disorders	retinal artery occlusion	6	8.15(3.52, 18.85)	8.15(3.51, 18.93)	34.24	2.91(1.79)	7.51(3.72)
congenital, familial and genetic disorders	skin malformation	6	49.7(18.06, 136.76)	49.69(17.93, 137.69)	178.91	4.97(3.7)	31.43(13.47)
cardiac disorders	tachycardia foetal	6	9.56(4.1, 22.25)	9.56(4.12, 22.21)	41.21	3.12(1.99)	8.67(4.27)
skin and subcutaneous tissue disorders	macule	5	4.5(1.83, 11.07)	4.5(1.83, 11.09)	12.91	2.11(0.92)	4.32(2.03)
skin and subcutaneous tissue disorders	nail disorder	5	6.79(2.73, 16.9)	6.79(2.7, 17.06)	22.81	2.67(1.46)	6.35(2.96)
skin and subcutaneous tissue disorders	nail discolouration	5	6.37(2.57, 15.82)	6.37(2.59, 15.69)	21.02	2.58(1.38)	5.99(2.8)
skin and subcutaneous tissue disorders	skin depigmentation	5	5.92(2.39, 14.66)	5.92(2.4, 14.58)	19.06	2.48(1.28)	5.59(2.62)
psychiatric disorders	suspected suicide	5	5.11(2.07, 12.62)	5.11(2.07, 12.59)	15.58	2.28(1.09)	4.87(2.29)
pregnancy, puerperium and perinatal conditions	transverse presentation	5	59.17(18.78, 186.43)	59.15(18.61, 188.01)	166.74	5.13(3.73)	34.92(13.37)
nervous system disorders	dysmetria	5	10.35(4.09, 26.24)	10.35(4.12, 26)	37.55	3.22(1.99)	9.31(4.28)
nervous system disorders	temporal lobe epilepsy	5	5.45(2.2, 13.47)	5.45(2.21, 13.43)	17.04	2.37(1.18)	5.17(2.43)
nervous system disorders	meningeal disorder	5	9(3.58, 22.66)	9(3.58, 22.61)	32.08	3.04(1.82)	8.22(3.8)
musculoskeletal and connective tissue disorders	joint laxity	5	27.61(10.03, 75.98)	27.6(9.96, 76.48)	96.15	4.39(3.08)	20.95(8.98)
investigations	drug level fluctuating	5	7.14(2.86, 17.8)	7.14(2.84, 17.94)	24.3	2.73(1.53)	6.65(3.1)
investigations	lymphocyte morphology abnormal	5	10.1(3.99, 25.56)	10.1(4.02, 25.37)	36.54	3.19(1.96)	9.11(4.19)
investigations	directional doppler flow tests abnormal	5	414.16(48.38, 3545.24)	414.06(47.94, 3576.04)	343.39	6.13(4.55)	69.84(11.58)
investigations	prothrombin level decreased	5	6.27(2.53, 15.58)	6.27(2.55, 15.45)	20.61	2.56(1.36)	5.9(2.76)
infections and infestations	staphylococcal skin infection	5	6.68(2.69, 16.62)	6.68(2.71, 16.46)	22.34	2.64(1.44)	6.25(2.92)
infections and infestations	urosepsis	5	4.76(1.93, 11.73)	4.76(1.93, 11.73)	14.04	2.19(1)	4.56(2.14)
hepatobiliary disorders	hepatorenal failure	5	12.18(4.76, 31.15)	12.18(4.75, 31.21)	44.73	3.43(2.19)	10.75(4.9)
gastrointestinal disorders	oral mucosal erythema	5	7.02(2.82, 17.49)	7.02(2.79, 17.64)	23.79	2.71(1.5)	6.55(3.05)
gastrointestinal disorders	oral mucosal exfoliation	5	15.93(6.12, 41.49)	15.93(6.1, 41.62)	58.66	3.76(2.5)	13.52(6.07)
gastrointestinal disorders	lip blister	5	5.75(2.32, 14.24)	5.75(2.33, 14.17)	18.35	2.44(1.25)	5.44(2.55)
gastrointestinal disorders	tongue ulceration	5	6.09(2.46, 15.1)	6.09(2.47, 15)	19.81	2.52(1.32)	5.74(2.68)
gastrointestinal disorders	strawberry tongue	5	27.61(10.03, 75.98)	27.6(9.96, 76.48)	96.15	4.39(3.08)	20.95(8.98)
gastrointestinal disorders	tooth malformation	5	10.9(4.29, 27.69)	10.9(4.25, 27.93)	39.72	3.28(2.05)	9.75(4.47)
gastrointestinal disorders	gingival pain	5	9(3.58, 22.66)	9(3.58, 22.61)	32.08	3.04(1.82)	8.22(3.8)
eye disorders	eyelid erosion	5	414.16(48.38, 3545.24)	414.06(47.94, 3576.04)	343.39	6.13(4.55)	69.84(11.58)
congenital, familial and genetic disorders	cardiac malposition	5	37.65(13.08, 108.37)	37.64(13.06, 108.47)	122.61	4.71(3.37)	26.19(10.81)
congenital, familial and genetic disorders	cardiac septal defect	5	8.12(3.24, 20.35)	8.12(3.23, 20.4)	28.42	2.9(1.69)	7.48(3.47)
congenital, familial and genetic disorders	pectus excavatum	5	9.2(3.65, 23.19)	9.2(3.66, 23.11)	32.9	3.07(1.85)	8.38(3.87)
blood and lymphatic system disorders	pseudolymphoma	5	46.02(15.42, 137.32)	46.01(15.35, 137.89)	141.52	4.9(3.54)	29.93(11.99)
vascular disorders	peripheral circulatory failure	4	13.25(4.61, 38.08)	13.25(4.6, 38.18)	39.05	3.53(2.17)	11.56(4.78)
skin and subcutaneous tissue disorders	onychomadesis	4	5.43(1.97, 14.94)	5.43(1.96, 15.05)	13.57	2.37(1.05)	5.16(2.21)
skin and subcutaneous tissue disorders	acquired epidermolysis bullosa	4	33.13(10.39, 105.65)	33.13(10.42, 105.3)	89.02	4.58(3.12)	23.95(9.07)
respiratory, thoracic and mediastinal disorders	pharyngeal ulceration	4	12.27(4.29, 35.07)	12.27(4.26, 35.36)	36.06	3.43(2.07)	10.81(4.49)
respiratory, thoracic and mediastinal disorders	hydrothorax	4	15.06(5.19, 43.7)	15.06(5.23, 43.4)	44.42	3.69(2.31)	12.89(5.29)
respiratory, thoracic and mediastinal disorders	throat clearing	4	7.36(2.65, 20.47)	7.36(2.66, 20.39)	20.19	2.77(1.45)	6.84(2.91)
reproductive system and breast disorders	vulvar erosion	4	30.12(9.59, 94.6)	30.11(9.66, 93.85)	82.56	4.48(3.03)	22.35(8.58)
reproductive system and breast disorders	genital erosion	4	23.66(7.79, 71.9)	23.66(7.74, 72.31)	67.52	4.22(2.8)	18.63(7.35)
psychiatric disorders	parasomnia	4	13.25(4.61, 38.08)	13.25(4.6, 38.18)	39.05	3.53(2.17)	11.56(4.78)
psychiatric disorders	munchausen's syndrome	4	18.41(6.23, 54.39)	18.4(6.26, 54.07)	53.86	3.93(2.53)	15.24(6.15)
pregnancy, puerperium and perinatal conditions	hypothermia neonatal	4	6.63(2.39, 18.35)	6.63(2.39, 18.37)	17.69	2.63(1.31)	6.21(2.65)
pregnancy, puerperium and perinatal conditions	foetal macrosomia	4	8.08(2.89, 22.56)	8.08(2.92, 22.39)	22.61	2.9(1.57)	7.45(3.16)
pregnancy, puerperium and perinatal conditions	pregnancy on contraceptive	4	10.69(3.77, 30.28)	10.69(3.78, 30.21)	31.1	3.26(1.91)	9.58(4.01)
nervous system disorders	intention tremor	4	7.05(2.54, 19.57)	7.05(2.54, 19.54)	19.13	2.72(1.39)	6.57(2.8)
nervous system disorders	dyslexia	4	7.7(2.77, 21.47)	7.7(2.78, 21.34)	21.35	2.83(1.51)	7.13(3.03)
nervous system disorders	dyspraxia	4	6.02(2.18, 16.62)	6.02(2.17, 16.68)	15.62	2.51(1.19)	5.68(2.43)
nervous system disorders	neonatal behavioural syndrome	4	6.9(2.49, 19.14)	6.9(2.49, 19.12)	18.63	2.69(1.37)	6.45(2.75)
nervous system disorders	muscle tone disorder	4	7.36(2.65, 20.47)	7.36(2.66, 20.39)	20.19	2.77(1.45)	6.84(2.91)
musculoskeletal and connective tissue disorders	bone metabolism disorder	4	17.44(5.93, 51.26)	17.43(5.93, 51.22)	51.19	3.87(2.48)	14.58(5.91)
investigations	past-pointing	4	331.31(37.03, 2964.44)	331.25(36.88, 2975.22)	263.4	6.07(4.35)	67.05(10.72)
infections and infestations	conjunctivitis bacterial	4	13.8(4.79, 39.79)	13.8(4.79, 39.77)	40.71	3.58(2.21)	11.97(4.94)
infections and infestations	gangrene neonatal	4	66.26(17.79, 246.78)	66.25(17.82, 246.32)	142.81	5.22(3.67)	37.25(12.4)
immune system disorders	perfume sensitivity	4	55.22(15.58, 195.69)	55.21(15.44, 197.38)	127.74	5.07(3.54)	33.53(11.63)
general disorders and administration site conditions	mucosa vesicle	4	331.31(37.03, 2964.44)	331.25(36.88, 2975.22)	263.4	6.07(4.35)	67.05(10.72)
general disorders and administration site conditions	developmental regression	4	11.83(4.15, 33.74)	11.83(4.19, 33.43)	34.7	3.39(2.03)	10.48(4.36)
gastrointestinal disorders	lip pain	4	5.43(1.97, 14.94)	5.43(1.96, 15.05)	13.57	2.37(1.05)	5.16(2.21)
gastrointestinal disorders	peritoneal adhesions	4	55.22(15.58, 195.69)	55.21(15.44, 197.38)	127.74	5.07(3.54)	33.53(11.63)
gastrointestinal disorders	duodenal stenosis	4	36.81(11.34, 119.55)	36.81(11.36, 119.32)	96.46	4.69(3.22)	25.79(9.62)
gastrointestinal disorders	angular cheilitis	4	9.47(3.36, 26.64)	9.46(3.35, 26.73)	27.17	3.1(1.76)	8.6(3.62)
eye disorders	symblepharon	4	11.83(4.15, 33.74)	11.83(4.19, 33.43)	34.7	3.39(2.03)	10.48(4.36)
eye disorders	retinal pigment epitheliopathy	4	7.89(2.83, 22)	7.89(2.85, 21.86)	21.96	2.87(1.54)	7.29(3.09)
congenital, familial and genetic disorders	parachute mitral valve	4	82.83(20.71, 331.21)	82.81(20.59, 333)	161.65	5.39(3.81)	41.91(13.14)
congenital, familial and genetic disorders	congenital melanocytic naevus	4	27.61(8.9, 85.61)	27.6(8.86, 86.02)	76.92	4.39(2.95)	20.95(8.13)
congenital, familial and genetic disorders	aplasia cutis congenita	4	10.04(3.56, 28.34)	10.04(3.55, 28.37)	29.03	3.18(1.83)	9.06(3.8)
congenital, familial and genetic disorders	gastroschisis	4	5.1(1.86, 13.99)	5.1(1.84, 14.13)	12.41	2.28(0.97)	4.86(2.09)
congenital, familial and genetic disorders	persistent left superior vena cava	4	13.8(4.79, 39.79)	13.8(4.79, 39.77)	40.71	3.58(2.21)	11.97(4.94)
congenital, familial and genetic disorders	kidney malformation	4	6.37(2.3, 17.62)	6.37(2.3, 17.65)	16.82	2.58(1.26)	5.99(2.56)
congenital, familial and genetic disorders	congenital astigmatism	4	66.26(17.79, 246.78)	66.25(17.82, 246.32)	142.81	5.22(3.67)	37.25(12.4)
congenital, familial and genetic disorders	congenital cerebral cyst	4	10.69(3.77, 30.28)	10.69(3.78, 30.21)	31.1	3.26(1.91)	9.58(4.01)
cardiac disorders	cardiac failure chronic	4	10.69(3.77, 30.28)	10.69(3.78, 30.21)	31.1	3.26(1.91)	9.58(4.01)
blood and lymphatic system disorders	coagulation disorder neonatal	4	20.71(6.92, 61.94)	20.7(6.91, 62.04)	60.01	4.07(2.66)	16.76(6.7)
vascular disorders	extremity necrosis	3	5.78(1.79, 18.63)	5.78(1.78, 18.74)	11.08	2.45(0.98)	5.47(2.05)
surgical and medical procedures	skin graft	3	8.02(2.45, 26.22)	8.01(2.47, 25.96)	16.79	2.89(1.39)	7.4(2.74)
skin and subcutaneous tissue disorders	rash scarlatiniform	3	13.8(4.07, 46.87)	13.8(4.09, 46.52)	30.53	3.58(2.04)	11.97(4.31)
skin and subcutaneous tissue disorders	cafe au lait spots	3	17.75(5.1, 61.76)	17.75(5.06, 62.23)	39.04	3.89(2.32)	14.79(5.21)
respiratory, thoracic and mediastinal disorders	brief resolved unexplained event	3	13.08(3.87, 44.2)	13.08(3.88, 44.09)	28.89	3.51(1.98)	11.43(4.13)
reproductive system and breast disorders	vulval disorder	3	6.9(2.13, 22.41)	6.9(2.13, 22.37)	13.97	2.69(1.21)	6.45(2.41)
reproductive system and breast disorders	genital rash	3	9.2(2.79, 30.34)	9.2(2.78, 30.41)	19.74	3.07(1.56)	8.38(3.09)
psychiatric disorders	hypervigilance	3	6.37(1.97, 20.62)	6.37(1.97, 20.65)	12.61	2.58(1.1)	5.99(2.24)
psychiatric disorders	factitious disorder	3	31.06(8.24, 117.08)	31.05(8.19, 117.73)	63.46	4.51(2.88)	22.86(7.53)
psychiatric disorders	laziness	3	6.54(2.02, 21.18)	6.54(2.02, 21.2)	13.04	2.62(1.14)	6.13(2.29)
pregnancy, puerperium and perinatal conditions	cephalo-pelvic disproportion	3	31.06(8.24, 117.08)	31.05(8.19, 117.73)	63.46	4.51(2.88)	22.86(7.53)
pregnancy, puerperium and perinatal conditions	foetal malnutrition	3	5.65(1.75, 18.19)	5.65(1.74, 18.31)	10.74	2.42(0.95)	5.35(2.01)
nervous system disorders	oculocephalogyric reflex absent	3	82.82(16.72, 410.39)	82.81(16.6, 413.12)	121.24	5.39(3.62)	41.91(10.98)
nervous system disorders	visuospatial deficit	3	41.41(10.36, 165.6)	41.41(10.3, 166.52)	78.86	4.8(3.13)	27.94(8.76)
nervous system disorders	dyscalculia	3	17.75(5.1, 61.76)	17.75(5.06, 62.23)	39.04	3.89(2.32)	14.79(5.21)
nervous system disorders	drop attacks	3	5.78(1.79, 18.63)	5.78(1.78, 18.74)	11.08	2.45(0.98)	5.47(2.05)
investigations	intelligence test abnormal	3	14.62(4.28, 49.88)	14.61(4.25, 50.22)	32.34	3.65(2.11)	12.57(4.5)
investigations	complement factor c3 decreased	3	11.83(3.53, 39.67)	11.83(3.51, 39.88)	26.03	3.39(1.87)	10.48(3.81)
investigations	skin turgor decreased	3	8.87(2.7, 29.19)	8.87(2.68, 29.32)	18.93	3.02(1.52)	8.11(2.99)
injury, poisoning and procedural complications	exposure via transplant	3	62.12(13.9, 277.57)	62.11(14, 275.48)	103.07	5.17(3.44)	35.92(10.26)
injury, poisoning and procedural complications	near drowning	3	10.35(3.12, 34.38)	10.35(3.13, 34.21)	22.53	3.22(1.71)	9.31(3.41)
immune system disorders	selective igg subclass deficiency	3	35.5(9.18, 137.28)	35.49(9.18, 137.23)	70.39	4.65(3)	25.14(8.11)
hepatobiliary disorders	mixed liver injury	3	8.02(2.45, 26.22)	8.01(2.47, 25.96)	16.79	2.89(1.39)	7.4(2.74)
hepatobiliary disorders	biliary tract disorder	3	6.72(2.07, 21.78)	6.71(2.07, 21.75)	13.5	2.65(1.17)	6.29(2.35)
general disorders and administration site conditions	mucosal exfoliation	3	62.12(13.9, 277.57)	62.11(14, 275.48)	103.07	5.17(3.44)	35.92(10.26)
general disorders and administration site conditions	therapeutic product ineffective for unapproved indication	3	6.06(1.88, 19.57)	6.06(1.87, 19.64)	11.81	2.51(1.04)	5.71(2.14)
eye disorders	scleritis	3	9.56(2.89, 31.58)	9.56(2.89, 31.6)	20.6	3.12(1.61)	8.67(3.19)
congenital, familial and genetic disorders	foramen magnum stenosis	3	27.61(7.47, 101.99)	27.6(7.42, 102.62)	57.69	4.39(2.77)	20.95(7.02)
congenital, familial and genetic disorders	hypermobility syndrome	3	7.53(2.31, 24.55)	7.53(2.32, 24.41)	15.57	2.8(1.32)	6.98(2.6)
congenital, familial and genetic disorders	congenital tricuspid valve atresia	3	6.37(1.97, 20.62)	6.37(1.97, 20.65)	12.61	2.58(1.1)	5.99(2.24)
congenital, familial and genetic disorders	syringomyelia	3	9.2(2.79, 30.34)	9.2(2.78, 30.41)	19.74	3.07(1.56)	8.38(3.09)
congenital, familial and genetic disorders	lichen spinulosus	3	82.82(16.72, 410.39)	82.81(16.6, 413.12)	121.24	5.39(3.62)	41.91(10.98)
congenital, familial and genetic disorders	congenital myopia	3	49.69(11.88, 207.96)	49.69(11.88, 207.81)	89.45	4.97(3.27)	31.43(9.49)
congenital, familial and genetic disorders	congenital nail disorder	3	11.83(3.53, 39.67)	11.83(3.51, 39.88)	26.03	3.39(1.87)	10.48(3.81)
congenital, familial and genetic disorders	congenital coronary artery malformation	3	6.06(1.88, 19.57)	6.06(1.87, 19.64)	11.81	2.51(1.04)	5.71(2.14)
cardiac disorders	cardiac aneurysm	3	8.02(2.45, 26.22)	8.01(2.47, 25.96)	16.79	2.89(1.39)	7.4(2.74)
Levetiracetam
nervous system disorders	seizure	1014	10.44(9.77, 11.16)	9.96(9.39, 10.56)	7403.37	3.18(3.09)	9.07(8.58)
injury, poisoning and procedural complications	foetal exposure during pregnancy	546	3.51(3.22, 3.83)	3.44(3.18, 3.72)	917.62	1.74(1.62)	3.35(3.12)
nervous system disorders	epilepsy	347	13.1(11.69, 14.67)	12.89(11.46, 14.5)	3334.42	3.51(3.35)	11.4(10.37)
nervous system disorders	status epilepticus	320	20.06(17.76, 22.66)	19.76(17.57, 22.23)	4678.12	4.03(3.86)	16.38(14.8)
general disorders and administration site conditions	multiple-drug resistance	215	71.18(59.51, 85.13)	70.43(59.04, 84.02)	8260.67	5.32(5.09)	39.96(34.41)
nervous system disorders	generalised tonic-clonic seizure	213	11.54(10, 13.32)	11.43(9.96, 13.11)	1800.48	3.36(3.15)	10.25(9.1)
nervous system disorders	petit mal epilepsy	162	21.56(18.16, 25.61)	21.4(17.94, 25.53)	2546.57	4.13(3.89)	17.48(15.14)
general disorders and administration site conditions	treatment failure	138	6.79(5.71, 8.08)	6.75(5.66, 8.05)	629.8	2.67(2.42)	6.35(5.49)
pregnancy, puerperium and perinatal conditions	small for dates baby	133	6.57(5.51, 7.84)	6.54(5.48, 7.8)	582.1	2.62(2.37)	6.16(5.32)
general disorders and administration site conditions	drug resistance	129	9.67(8.06, 11.6)	9.61(8.06, 11.46)	900.03	3.13(2.87)	8.78(7.54)
musculoskeletal and connective tissue disorders	rhabdomyolysis	109	8.07(6.63, 9.83)	8.04(6.61, 9.78)	616.86	2.9(2.62)	7.46(6.33)
injury, poisoning and procedural complications	maternal exposure during pregnancy	106	6.05(4.97, 7.37)	6.02(4.95, 7.32)	416.73	2.51(2.23)	5.71(4.84)
nervous system disorders	partial seizures	105	17.03(13.82, 20.99)	16.95(13.66, 21.03)	1326.93	3.85(3.55)	14.42(12.11)
skin and subcutaneous tissue disorders	drug reaction with eosinophilia and systemic symptoms	95	4.57(3.71, 5.61)	4.55(3.74, 5.54)	250.72	2.13(1.83)	4.38(3.68)
congenital, familial and genetic disorders	atrial septal defect	95	3.21(2.61, 3.94)	3.2(2.63, 3.89)	138.61	1.64(1.35)	3.12(2.63)
nervous system disorders	dyskinesia	89	3.44(2.78, 4.26)	3.43(2.76, 4.26)	147.95	1.74(1.44)	3.34(2.8)
pregnancy, puerperium and perinatal conditions	low birth weight baby	86	5.5(4.42, 6.84)	5.48(4.42, 6.8)	297.36	2.39(2.07)	5.23(4.35)
injury, poisoning and procedural complications	product administration error	80	7.65(6.09, 9.62)	7.63(6.03, 9.65)	424.86	2.83(2.5)	7.11(5.87)
nervous system disorders	myoclonic epilepsy	68	31.84(24.14, 42)	31.74(24.12, 41.76)	1497.17	4.57(4.19)	23.73(18.82)
nervous system disorders	encephalopathy	68	3.23(2.54, 4.12)	3.23(2.55, 4.09)	101.03	1.66(1.31)	3.15(2.57)
psychiatric disorders	behaviour disorder	59	9.33(7.14, 12.21)	9.31(7.08, 12.25)	396.67	3.09(2.71)	8.53(6.81)
nervous system disorders	psychogenic seizure	59	108.78(74.46, 158.93)	108.47(74.74, 157.41)	2850.37	5.64(5.18)	49.76(36.23)
nervous system disorders	myoclonus	58	6.09(4.67, 7.95)	6.08(4.62, 8)	230.49	2.52(2.14)	5.75(4.61)
investigations	anticonvulsant drug level decreased	56	48.64(35.14, 67.33)	48.51(34.76, 67.69)	1693.71	4.99(4.56)	31.88(24.29)
general disorders and administration site conditions	therapeutic product effect incomplete	56	5.02(3.83, 6.57)	5.01(3.81, 6.59)	170.34	2.26(1.88)	4.8(3.83)
injury, poisoning and procedural complications	exposure via breast milk	54	5.3(4.03, 6.98)	5.29(4.02, 6.96)	177.69	2.34(1.95)	5.05(4.02)
nervous system disorders	ataxia	51	4.22(3.18, 5.58)	4.21(3.2, 5.54)	119.2	2.02(1.62)	4.06(3.21)
general disorders and administration site conditions	developmental delay	51	4.09(3.09, 5.41)	4.08(3.1, 5.37)	113.52	1.98(1.58)	3.95(3.12)
general disorders and administration site conditions	paradoxical drug reaction	50	14.75(10.94, 19.9)	14.72(10.97, 19.75)	549.67	3.68(3.25)	12.79(9.96)
nervous system disorders	cognitive disorder	47	4.67(3.48, 6.27)	4.66(3.47, 6.25)	128.65	2.16(1.75)	4.48(3.51)
congenital, familial and genetic disorders	patent ductus arteriosus	47	3.31(2.47, 4.42)	3.3(2.46, 4.43)	72.73	1.69(1.27)	3.22(2.52)
psychiatric disorders	selective eating disorder	43	9.4(6.86, 12.87)	9.38(6.86, 12.84)	291.6	3.1(2.66)	8.59(6.6)
nervous system disorders	aphasia	43	4.8(3.53, 6.53)	4.79(3.5, 6.55)	122.64	2.2(1.76)	4.6(3.56)
nervous system disorders	altered state of consciousness	41	3.29(2.41, 4.5)	3.29(2.4, 4.5)	62.95	1.68(1.24)	3.21(2.47)
nervous system disorders	infantile spasms	40	12.67(9.09, 17.64)	12.64(9.06, 17.64)	376.17	3.49(3.02)	11.21(8.5)
nervous system disorders	febrile convulsion	38	5.96(4.29, 8.28)	5.95(4.26, 8.3)	146.95	2.5(2.03)	5.65(4.29)
respiratory, thoracic and mediastinal disorders	respiratory disorder neonatal	37	3.58(2.58, 4.98)	3.58(2.57, 5)	66.08	1.8(1.33)	3.48(2.64)
psychiatric disorders	personality change	37	3.94(2.83, 5.47)	3.93(2.82, 5.48)	77.5	1.93(1.46)	3.81(2.89)
nervous system disorders	change in seizure presentation	37	33.39(22.89, 48.7)	33.33(22.97, 48.37)	847.03	4.62(4.1)	24.6(17.94)
nervous system disorders	tonic convulsion	35	11.96(8.41, 17.02)	11.94(8.39, 16.99)	309.9	3.41(2.92)	10.66(7.94)
investigations	electroencephalogram abnormal	33	5.77(4.06, 8.2)	5.76(4.05, 8.2)	122.08	2.45(1.95)	5.47(4.08)
congenital, familial and genetic disorders	polydactyly	33	12.83(8.91, 18.48)	12.81(8.83, 18.59)	314.71	3.5(2.99)	11.34(8.36)
skin and subcutaneous tissue disorders	hypersensitivity vasculitis	32	51.56(33.39, 79.62)	51.48(33.45, 79.23)	1007.95	5.05(4.47)	33.12(23.02)
general disorders and administration site conditions	adverse drug reaction	32	3.09(2.17, 4.39)	3.08(2.16, 4.38)	43.57	1.59(1.09)	3.01(2.24)
renal and urinary disorders	tubulointerstitial nephritis	31	3.53(2.46, 5.05)	3.52(2.47, 5.01)	53.89	1.78(1.27)	3.43(2.54)
psychiatric disorders	apathy	31	4.79(3.34, 6.87)	4.78(3.36, 6.8)	88.07	2.2(1.69)	4.59(3.39)
pregnancy, puerperium and perinatal conditions	foetal growth restriction	31	3.47(2.42, 4.97)	3.46(2.43, 4.92)	52.36	1.75(1.24)	3.37(2.5)
eye disorders	eye movement disorder	30	3.21(2.23, 4.62)	3.21(2.21, 4.66)	43.99	1.65(1.13)	3.13(2.31)
congenital, familial and genetic disorders	cryptorchism	30	7.48(5.15, 10.85)	7.47(5.15, 10.84)	155.16	2.8(2.27)	6.97(5.1)
blood and lymphatic system disorders	eosinophilia	30	3.82(2.65, 5.5)	3.81(2.63, 5.53)	59.72	1.89(1.37)	3.7(2.72)
nervous system disorders	toxic encephalopathy	29	6.92(4.74, 10.1)	6.91(4.76, 10.03)	136.2	2.7(2.16)	6.49(4.73)
nervous system disorders	encephalitis autoimmune	28	21.77(14.41, 32.9)	21.74(14.4, 32.81)	446.41	4.15(3.57)	17.71(12.54)
infections and infestations	meningitis aseptic	28	8.33(5.66, 12.28)	8.32(5.62, 12.31)	165.21	2.95(2.4)	7.7(5.57)
musculoskeletal and connective tissue disorders	hypotonia neonatal	27	3.96(2.69, 5.82)	3.95(2.67, 5.85)	57.12	1.94(1.39)	3.83(2.77)
congenital, familial and genetic disorders	dysmorphism	27	4.73(3.21, 6.96)	4.72(3.19, 6.99)	75.31	2.18(1.63)	4.54(3.28)
cardiac disorders	bradycardia neonatal	27	4.43(3.01, 6.52)	4.42(2.99, 6.54)	68.18	2.09(1.54)	4.26(3.08)
renal and urinary disorders	hydronephrosis	25	5.5(3.67, 8.24)	5.49(3.64, 8.29)	86.61	2.39(1.82)	5.23(3.73)
nervous system disorders	seizure cluster	25	20.69(13.39, 31.95)	20.66(13.42, 31.8)	380.5	4.09(3.48)	16.99(11.81)
nervous system disorders	coordination abnormal	25	4.98(3.33, 7.45)	4.97(3.29, 7.5)	75.19	2.25(1.68)	4.76(3.4)
nervous system disorders	movement disorder	24	3.32(2.21, 5)	3.32(2.2, 5.01)	37.56	1.7(1.12)	3.24(2.3)
metabolism and nutrition disorders	weight gain poor	24	4.12(2.74, 6.21)	4.12(2.73, 6.22)	54.2	1.99(1.41)	3.98(2.83)
injury, poisoning and procedural complications	maternal exposure before pregnancy	24	8.49(5.58, 12.9)	8.48(5.62, 12.8)	144.71	2.97(2.38)	7.84(5.52)
general disorders and administration site conditions	therapy partial responder	24	4.77(3.16, 7.19)	4.76(3.15, 7.18)	67.77	2.19(1.61)	4.57(3.24)
eye disorders	photophobia	24	3.55(2.36, 5.34)	3.54(2.35, 5.34)	42.19	1.79(1.21)	3.45(2.45)
nervous system disorders	focal dyscognitive seizures	23	22.3(14.13, 35.21)	22.28(14.19, 34.97)	374.78	4.17(3.54)	18.06(12.32)
nervous system disorders	atonic seizures	23	18.86(12.03, 29.56)	18.84(12, 29.57)	321.29	3.98(3.35)	15.75(10.81)
nervous system disorders	cerebral haemorrhage neonatal	23	29.21(18.25, 46.76)	29.18(18.23, 46.71)	472.83	4.48(3.83)	22.29(15.03)
musculoskeletal and connective tissue disorders	osteochondrosis	23	11.65(7.55, 17.99)	11.64(7.56, 17.92)	198.12	3.38(2.77)	10.42(7.25)
metabolism and nutrition disorders	electrolyte imbalance	22	3.71(2.42, 5.68)	3.7(2.4, 5.69)	41.73	1.85(1.25)	3.6(2.52)
nervous system disorders	cerebral atrophy	20	5.46(3.48, 8.58)	5.46(3.48, 8.57)	68.7	2.38(1.74)	5.2(3.57)
injury, poisoning and procedural complications	prescribed underdose	20	7.81(4.94, 12.33)	7.8(4.97, 12.24)	109.12	2.86(2.22)	7.26(4.95)
nervous system disorders	cerebral cyst	19	22.84(13.8, 37.79)	22.82(13.71, 37.99)	316.32	4.2(3.51)	18.41(12.08)
congenital, familial and genetic disorders	microcephaly	19	5.11(3.22, 8.12)	5.11(3.19, 8.18)	59.43	2.29(1.64)	4.89(3.32)
psychiatric disorders	dysphemia	18	5.29(3.29, 8.5)	5.28(3.3, 8.45)	59.03	2.33(1.67)	5.04(3.39)
nervous system disorders	intellectual disability	18	8.97(5.52, 14.56)	8.96(5.49, 14.63)	115.76	3.04(2.36)	8.24(5.49)
congenital, familial and genetic disorders	brain malformation	17	28.38(16.45, 48.96)	28.36(16.38, 49.1)	341.28	4.45(3.7)	21.81(13.82)
congenital, familial and genetic disorders	syndactyly	17	9.82(5.95, 16.21)	9.82(5.9, 16.35)	121.4	3.16(2.46)	8.95(5.89)
nervous system disorders	speech disorder developmental	16	3.29(2, 5.42)	3.29(2.02, 5.37)	24.62	1.68(0.98)	3.21(2.11)
congenital, familial and genetic disorders	pulmonary valve stenosis congenital	16	11.92(7.08, 20.08)	11.91(7.02, 20.22)	141.26	3.41(2.68)	10.64(6.88)
investigations	anticonvulsant drug level below therapeutic	15	20.49(11.69, 35.9)	20.47(11.59, 36.14)	226.39	4.08(3.3)	16.87(10.55)
hepatobiliary disorders	hypertransaminasaemia	15	3.87(2.31, 6.5)	3.87(2.32, 6.44)	30.64	1.91(1.19)	3.75(2.44)
gastrointestinal disorders	pancreatic cyst	15	52.01(27.54, 98.21)	51.97(27.76, 97.31)	475.52	5.06(4.23)	33.32(19.58)
congenital, familial and genetic disorders	congenital hydronephrosis	15	7.6(4.48, 12.87)	7.59(4.47, 12.88)	79.18	2.82(2.09)	7.08(4.55)
renal and urinary disorders	glycosuria	14	9.78(5.63, 16.98)	9.78(5.65, 16.93)	99.51	3.16(2.39)	8.92(5.62)
injury, poisoning and procedural complications	wrong dose	14	9.49(5.47, 16.46)	9.48(5.48, 16.41)	96.12	3.12(2.35)	8.67(5.47)
nervous system disorders	language disorder	13	7.14(4.06, 12.57)	7.14(4.04, 12.61)	63.61	2.74(1.96)	6.69(4.17)
metabolism and nutrition disorders	ketoacidosis	13	5.83(3.33, 10.22)	5.83(3.3, 10.29)	48.82	2.47(1.69)	5.53(3.46)
injury, poisoning and procedural complications	transplant failure	13	5.37(3.07, 9.41)	5.37(3.04, 9.48)	43.66	2.36(1.58)	5.13(3.21)
infections and infestations	cytomegalovirus hepatitis	13	29.3(15.67, 54.78)	29.28(15.64, 54.82)	267.96	4.48(3.63)	22.34(13.23)
general disorders and administration site conditions	feeling drunk	13	9.6(5.42, 17.02)	9.6(5.44, 16.95)	90.5	3.13(2.34)	8.77(5.43)
eye disorders	blepharospasm	13	5.69(3.25, 9.96)	5.68(3.22, 10.03)	47.22	2.43(1.66)	5.41(3.38)
congenital, familial and genetic disorders	congenital cyst	13	167.4(66.78, 419.63)	167.3(66.59, 420.31)	752.13	5.89(4.91)	59.2(27.44)
congenital, familial and genetic disorders	fanconi syndrome	13	5.58(3.19, 9.77)	5.58(3.16, 9.85)	45.99	2.41(1.63)	5.31(3.32)
cardiac disorders	cardiopulmonary failure	13	3.89(2.23, 6.78)	3.89(2.25, 6.73)	26.77	1.91(1.14)	3.77(2.37)
respiratory, thoracic and mediastinal disorders	infantile apnoea	12	3.44(1.93, 6.13)	3.44(1.95, 6.07)	20.04	1.75(0.95)	3.35(2.07)
psychiatric disorders	acute psychosis	12	9.74(5.37, 17.68)	9.74(5.41, 17.54)	84.92	3.15(2.33)	8.89(5.4)
psychiatric disorders	impulse-control disorder	12	7.21(4, 12.98)	7.21(4, 12.98)	59.4	2.75(1.94)	6.75(4.12)
psychiatric disorders	illusion	12	14.23(7.74, 26.17)	14.22(7.75, 26.11)	127.41	3.63(2.79)	12.42(7.46)
ear and labyrinth disorders	hyperacusis	12	7.67(4.25, 13.83)	7.67(4.26, 13.81)	64.11	2.84(2.02)	7.14(4.36)
congenital, familial and genetic disorders	single umbilical artery	12	17.73(9.55, 32.93)	17.72(9.46, 33.18)	158.21	3.9(3.05)	14.97(8.92)
respiratory, thoracic and mediastinal disorders	hypopnoea	11	4.53(2.47, 8.3)	4.52(2.46, 8.3)	28.76	2.12(1.29)	4.36(2.62)
psychiatric disorders	stereotypy	11	9.91(5.32, 18.48)	9.91(5.29, 18.56)	79.38	3.17(2.31)	9.03(5.36)
nervous system disorders	epileptic aura	11	110.16(45.64, 265.87)	110.1(45.58, 265.97)	535.15	5.65(4.62)	50.1(23.97)
nervous system disorders	clumsiness	11	11.4(6.09, 21.34)	11.39(6.08, 21.33)	92.56	3.35(2.49)	10.22(6.05)
metabolism and nutrition disorders	fluid intake reduced	11	4.15(2.27, 7.59)	4.15(2.26, 7.62)	25.11	2(1.17)	4.01(2.42)
general disorders and administration site conditions	food interaction	11	19.07(9.95, 36.54)	19.06(9.98, 36.39)	155.34	3.99(3.1)	15.9(9.23)
general disorders and administration site conditions	temperature regulation disorder	11	3.69(2.02, 6.74)	3.68(2, 6.76)	20.66	1.84(1.01)	3.58(2.16)
cardiac disorders	extrasystoles	11	6.08(3.3, 11.2)	6.08(3.31, 11.16)	43.73	2.53(1.68)	5.76(3.45)
surgical and medical procedures	resuscitation	10	7.51(3.94, 14.32)	7.51(3.93, 14.34)	52.07	2.81(1.92)	7.01(4.08)
renal and urinary disorders	eosinophilic cystitis	10	180.25(61.6, 527.42)	180.16(61.3, 529.45)	593.91	5.92(4.82)	60.72(24.73)
psychiatric disorders	hostility	10	3.72(1.98, 7.01)	3.72(1.99, 6.97)	19.12	1.85(0.98)	3.61(2.13)
nervous system disorders	clonic convulsion	10	6.78(3.56, 12.89)	6.77(3.55, 12.93)	45.77	2.67(1.79)	6.37(3.72)
nervous system disorders	hyperammonaemic encephalopathy	10	5.24(2.77, 9.91)	5.24(2.74, 10.01)	32.4	2.32(1.45)	5(2.94)
nervous system disorders	psychomotor skills impaired	10	4.46(2.36, 8.42)	4.46(2.38, 8.35)	25.57	2.1(1.23)	4.3(2.53)
nervous system disorders	apallic syndrome	10	17.67(8.97, 34.81)	17.66(8.89, 35.07)	131.43	3.9(2.97)	14.93(8.47)
nervous system disorders	cranial nerve disorder	10	19.59(9.89, 38.83)	19.58(9.86, 38.88)	144.86	4.02(3.09)	16.26(9.18)
investigations	blood creatine phosphokinase mb increased	10	13.25(6.82, 25.74)	13.25(6.8, 25.8)	98.72	3.55(2.64)	11.68(6.7)
vascular disorders	neonatal hypotension	9	5.96(3.04, 11.71)	5.96(3.06, 11.61)	34.86	2.5(1.57)	5.65(3.21)
skin and subcutaneous tissue disorders	coma blister	9	57.94(25.07, 133.87)	57.91(24.93, 134.52)	306.39	5.16(4.09)	35.64(17.68)
respiratory, thoracic and mediastinal disorders	hypoventilation neonatal	9	30.04(14.13, 63.88)	30.03(14.26, 63.24)	189.41	4.51(3.5)	22.77(12.11)
renal and urinary disorders	pyelocaliectasis	9	5.75(2.93, 11.29)	5.75(2.95, 11.2)	33.2	2.45(1.53)	5.46(3.11)
psychiatric disorders	tension	9	5.48(2.8, 10.74)	5.48(2.81, 10.67)	31.06	2.38(1.46)	5.22(2.97)
nervous system disorders	epileptic encephalopathy	9	31.2(14.62, 66.58)	31.18(14.52, 66.97)	195.32	4.55(3.54)	23.42(12.42)
nervous system disorders	drop attacks	9	21.92(10.58, 45.42)	21.91(10.61, 45.25)	144.48	4.16(3.17)	17.82(9.69)
nervous system disorders	neurodevelopmental disorder	9	8.36(4.22, 16.56)	8.36(4.21, 16.6)	53.35	2.95(2.02)	7.73(4.37)
nervous system disorders	intraventricular haemorrhage neonatal	9	5.3(2.71, 10.38)	5.3(2.72, 10.32)	29.65	2.34(1.42)	5.06(2.88)
nervous system disorders	chorea	9	6.82(3.46, 13.42)	6.81(3.43, 13.52)	41.5	2.68(1.75)	6.4(3.63)
neoplasms benign, malignant and unspecified (incl cysts and polyps)	haemangioma	9	3.62(1.86, 7.05)	3.62(1.86, 7.05)	16.4	1.81(0.9)	3.52(2.01)
investigations	acoustic stimulation tests abnormal	9	14.75(7.29, 29.84)	14.74(7.28, 29.85)	99.07	3.68(2.72)	12.81(7.1)
injury, poisoning and procedural complications	product monitoring error	9	73.74(30.55, 177.96)	73.7(30.51, 178.04)	355	5.36(4.27)	40.99(19.61)
injury, poisoning and procedural complications	drug monitoring procedure not performed	9	33.8(15.71, 72.72)	33.78(15.73, 72.55)	208.22	4.63(3.62)	24.84(13.08)
infections and infestations	neonatal pneumonia	9	13.75(6.82, 27.73)	13.74(6.78, 27.82)	92.26	3.59(2.63)	12.06(6.7)
general disorders and administration site conditions	sudden unexplained death in epilepsy	9	11.26(5.63, 22.53)	11.26(5.67, 22.36)	74.8	3.34(2.39)	10.12(5.67)
gastrointestinal disorders	anal incontinence	9	6.39(3.25, 12.56)	6.38(3.28, 12.42)	38.16	2.59(1.67)	6.03(3.42)
eye disorders	opsoclonus myoclonus	9	20.28(9.84, 41.79)	20.27(9.82, 41.86)	134.58	4.06(3.08)	16.73(9.13)
congenital, familial and genetic disorders	congenital hypoplasia of depressor angularis oris muscle	9	270.37(73.19, 998.77)	270.25(72.69, 1004.8)	603.57	6.09(4.9)	68.31(22.89)
congenital, familial and genetic disorders	anomaly of external ear congenital	9	10.4(5.21, 20.73)	10.39(5.23, 20.63)	68.51	3.24(2.29)	9.42(5.29)
cardiac disorders	tachyarrhythmia	9	11.42(5.71, 22.86)	11.42(5.75, 22.68)	75.94	3.36(2.41)	10.25(5.73)
respiratory, thoracic and mediastinal disorders	apnoeic attack	8	4.74(2.33, 9.66)	4.74(2.34, 9.6)	22.44	2.19(1.22)	4.55(2.51)
respiratory, thoracic and mediastinal disorders	neonatal tachypnoea	8	5.26(2.58, 10.74)	5.26(2.6, 10.65)	26.08	2.33(1.36)	5.03(2.77)
renal and urinary disorders	urinary tract disorder	8	12.65(6.03, 26.51)	12.64(6, 26.62)	75.22	3.49(2.48)	11.21(6.03)
psychiatric disorders	automatism epileptic	8	120.16(41.69, 346.34)	120.11(41.68, 346.13)	404.98	5.7(4.51)	52.05(21.46)
psychiatric disorders	head banging	8	5.59(2.74, 11.42)	5.59(2.76, 11.32)	28.37	2.41(1.44)	5.32(2.93)
nervous system disorders	partial seizures with secondary generalisation	8	12.43(5.93, 26.03)	12.43(5.9, 26.18)	73.86	3.46(2.46)	11.04(5.95)
nervous system disorders	psychomotor disadaptation syndrome	8	120.16(41.69, 346.34)	120.11(41.68, 346.13)	404.98	5.7(4.51)	52.05(21.46)
injury, poisoning and procedural complications	procedural haemorrhage	8	10.92(5.24, 22.75)	10.92(5.29, 22.55)	64.29	3.3(2.3)	9.85(5.33)
injury, poisoning and procedural complications	fracture	8	4.37(2.15, 8.88)	4.37(2.16, 8.85)	19.81	2.07(1.11)	4.21(2.33)
gastrointestinal disorders	necrotising enterocolitis neonatal	8	4.71(2.31, 9.59)	4.71(2.33, 9.54)	22.22	2.18(1.21)	4.53(2.5)
congenital, familial and genetic disorders	anencephaly	8	17.58(8.24, 37.51)	17.58(8.19, 37.76)	104.65	3.89(2.87)	14.87(7.89)
congenital, familial and genetic disorders	plagiocephaly	8	5.34(2.62, 10.9)	5.34(2.64, 10.81)	26.63	2.35(1.38)	5.1(2.81)
cardiac disorders	cardiac septal hypertrophy	8	11.82(5.65, 24.7)	11.81(5.61, 24.87)	70.01	3.4(2.4)	10.56(5.7)
vascular disorders	hypertensive crisis	7	4.1(1.92, 8.74)	4.09(1.9, 8.78)	15.66	1.99(0.96)	3.96(2.1)
surgical and medical procedures	brain operation	7	6.12(2.85, 13.17)	6.12(2.85, 13.14)	28.09	2.54(1.5)	5.8(3.05)
renal and urinary disorders	vesicoureteric reflux	7	7.69(3.55, 16.65)	7.69(3.58, 16.52)	37.54	2.84(1.8)	7.16(3.76)
investigations	blood ketone body increased	7	6.86(3.18, 14.79)	6.85(3.19, 14.71)	32.53	2.69(1.65)	6.44(3.39)
general disorders and administration site conditions	therapeutic response changed	7	4.54(2.12, 9.7)	4.54(2.11, 9.75)	18.37	2.13(1.1)	4.37(2.31)
gastrointestinal disorders	gingival hypertrophy	7	4.04(1.9, 8.62)	4.04(1.88, 8.68)	15.34	1.97(0.94)	3.91(2.08)
congenital, familial and genetic disorders	porphyria acute	7	18.55(8.22, 41.86)	18.55(8.31, 41.43)	96.36	3.96(2.87)	15.55(7.87)
congenital, familial and genetic disorders	limb reduction defect	7	5.84(2.72, 12.55)	5.84(2.72, 12.54)	26.36	2.47(1.44)	5.54(2.92)
congenital, familial and genetic disorders	cleft lip	7	4.85(2.27, 10.38)	4.85(2.26, 10.42)	20.31	2.22(1.19)	4.65(2.46)
surgical and medical procedures	neurosurgery	6	54.07(19.65, 148.77)	54.05(19.51, 149.77)	195.26	5.09(3.82)	34.16(14.64)
skin and subcutaneous tissue disorders	nail discolouration	6	8.45(3.66, 19.51)	8.45(3.64, 19.63)	36.01	2.96(1.84)	7.81(3.88)
psychiatric disorders	substance-induced psychotic disorder	6	5.52(2.42, 12.58)	5.52(2.42, 12.57)	20.9	2.39(1.29)	5.25(2.64)
nervous system disorders	lennox-gastaut syndrome	6	8.58(3.71, 19.83)	8.58(3.69, 19.93)	36.68	2.99(1.86)	7.92(3.93)
nervous system disorders	hyporesponsive to stimuli	6	4.16(1.83, 9.43)	4.16(1.83, 9.48)	13.76	2.01(0.91)	4.02(2.03)
investigations	anticonvulsant drug level above therapeutic	6	7.41(3.22, 17.03)	7.4(3.25, 16.86)	30.71	2.79(1.68)	6.92(3.45)
investigations	full blood count abnormal	6	9.16(3.96, 21.23)	9.16(3.94, 21.28)	39.6	3.07(1.95)	8.41(4.16)
hepatobiliary disorders	portal vein thrombosis	6	4.78(2.1, 10.88)	4.78(2.1, 10.89)	17.05	2.2(1.1)	4.59(2.31)
congenital, familial and genetic disorders	renal fusion anomaly	6	24.57(9.96, 60.62)	24.57(9.97, 60.53)	106.59	4.29(3.1)	19.52(9.17)
congenital, familial and genetic disorders	laryngomalacia	6	4.83(2.12, 10.98)	4.83(2.12, 11)	17.27	2.21(1.11)	4.63(2.33)
congenital, familial and genetic disorders	congenital megaureter	6	6.36(2.78, 14.56)	6.36(2.79, 14.49)	25.31	2.59(1.48)	6.01(3)
renal and urinary disorders	nephritis allergic	5	45.05(15.4, 131.82)	45.04(15.33, 132.36)	143.55	4.92(3.57)	30.36(12.36)
renal and urinary disorders	ureteric obstruction	5	5.63(2.28, 13.9)	5.63(2.29, 13.87)	17.92	2.42(1.23)	5.36(2.52)
psychiatric disorders	persecutory delusion	5	6.17(2.49, 15.27)	6.17(2.5, 15.2)	20.27	2.55(1.35)	5.84(2.74)
psychiatric disorders	sexually inappropriate behaviour	5	20.48(7.75, 54.08)	20.47(7.68, 54.54)	75.46	4.08(2.8)	16.87(7.48)
psychiatric disorders	regressive behaviour	5	8.04(3.22, 20.08)	8.04(3.2, 20.2)	28.31	2.9(1.69)	7.47(3.47)
nervous system disorders	idiopathic generalised epilepsy	5	40.96(14.23, 117.89)	40.95(14.21, 118.01)	133.96	4.83(3.49)	28.46(11.75)
nervous system disorders	temporal lobe epilepsy	5	5.93(2.4, 14.65)	5.93(2.41, 14.61)	19.21	2.49(1.3)	5.62(2.64)
nervous system disorders	dropped head syndrome	5	40.96(14.23, 117.89)	40.95(14.21, 118.01)	133.96	4.83(3.49)	28.46(11.75)
nervous system disorders	akinesia	5	7.9(3.17, 19.72)	7.9(3.14, 19.85)	27.71	2.88(1.67)	7.35(3.42)
nervous system disorders	extensor plantar response	5	6.09(2.46, 15.06)	6.09(2.47, 15)	19.91	2.53(1.33)	5.76(2.7)
neoplasms benign, malignant and unspecified (incl cysts and polyps)	lymphangioma	5	23.71(8.85, 63.51)	23.71(8.9, 63.17)	86.09	4.25(2.96)	18.98(8.32)
investigations	qrs axis abnormal	5	12.87(5.04, 32.86)	12.87(5.02, 32.97)	47.89	3.51(2.27)	11.39(5.2)
injury, poisoning and procedural complications	drug dose titration not performed	5	16.09(6.21, 41.67)	16.09(6.16, 42.04)	60.02	3.79(2.53)	13.8(6.22)
infections and infestations	scarlet fever	5	4.9(1.99, 12.05)	4.9(1.99, 12.07)	14.7	2.23(1.04)	4.69(2.21)
surgical and medical procedures	vagal nerve stimulator implantation	4	13.86(4.84, 39.72)	13.86(4.81, 39.94)	41.36	3.6(2.24)	12.14(5.03)
surgical and medical procedures	multiple drug therapy	4	72.08(19.35, 268.45)	72.07(19.38, 267.96)	155.73	5.34(3.79)	40.48(13.47)
skin and subcutaneous tissue disorders	sjs-ten overlap	4	5.63(2.05, 15.46)	5.63(2.03, 15.6)	14.34	2.42(1.11)	5.36(2.3)
psychiatric disorders	hypersexuality	4	6.8(2.46, 18.79)	6.8(2.45, 18.84)	18.4	2.68(1.36)	6.39(2.73)
psychiatric disorders	blunted affect	4	10.92(3.87, 30.83)	10.92(3.86, 30.86)	32.15	3.3(1.95)	9.85(4.13)
pregnancy, puerperium and perinatal conditions	postmature baby	4	7.51(2.71, 20.82)	7.51(2.71, 20.81)	20.83	2.81(1.49)	7.01(2.98)
nervous system disorders	hippocampal sclerosis	4	14.42(5.02, 41.43)	14.41(5, 41.53)	43.04	3.65(2.29)	12.56(5.19)
nervous system disorders	white matter lesion	4	6.21(2.26, 17.12)	6.21(2.24, 17.21)	16.37	2.55(1.24)	5.88(2.52)
nervous system disorders	non-24-hour sleep-wake disorder	4	40.04(12.33, 130.05)	40.04(12.35, 129.78)	105.4	4.81(3.34)	28.03(10.46)
nervous system disorders	coma neonatal	4	40.04(12.33, 130.05)	40.04(12.35, 129.78)	105.4	4.81(3.34)	28.03(10.46)
metabolism and nutrition disorders	mitochondrial cytopathy	4	6.01(2.18, 16.53)	6.01(2.17, 16.65)	15.65	2.51(1.2)	5.69(2.44)
general disorders and administration site conditions	mucosal haemorrhage	4	6.21(2.26, 17.12)	6.21(2.24, 17.21)	16.37	2.55(1.24)	5.88(2.52)
congenital, familial and genetic disorders	foetal megacystis	4	120.13(26.88, 536.81)	120.11(27.08, 532.73)	202.49	5.7(4.09)	52.05(14.87)
congenital, familial and genetic disorders	arteriovenous malformation	4	10.92(3.87, 30.83)	10.92(3.86, 30.86)	32.15	3.3(1.95)	9.85(4.13)
congenital, familial and genetic disorders	hemivertebra	4	11.26(3.98, 31.85)	11.26(3.98, 31.82)	33.24	3.34(1.99)	10.12(4.24)
congenital, familial and genetic disorders	ehlers-danlos syndrome	4	24.03(7.97, 72.4)	24.02(8.01, 71.99)	69.68	4.26(2.85)	19.18(7.62)
congenital, familial and genetic disorders	congenital neurological disorder	4	15.67(5.42, 45.31)	15.67(5.44, 45.16)	46.79	3.75(2.38)	13.49(5.55)
blood and lymphatic system disorders	abdominal lymphadenopathy	4	10.3(3.66, 28.97)	10.3(3.64, 29.11)	30.13	3.22(1.88)	9.34(3.93)
surgical and medical procedures	lymphadenectomy	3	11.26(3.39, 37.4)	11.26(3.41, 37.22)	24.93	3.34(1.83)	10.12(3.71)
psychiatric disorders	epileptic psychosis	3	270.29(28.11, 2598.63)	270.25(28.37, 2574.34)	201.19	6.09(4.2)	68.31(10.28)
psychiatric disorders	childhood psychosis	3	90.1(18.18, 446.42)	90.08(18.06, 449.39)	132.14	5.51(3.74)	45.54(11.94)
pregnancy, puerperium and perinatal conditions	foetal malnutrition	3	6.14(1.91, 19.78)	6.14(1.89, 19.9)	12.09	2.54(1.07)	5.81(2.18)
nervous system disorders	postictal paralysis	3	9.65(2.93, 31.75)	9.65(2.92, 31.9)	21.01	3.14(1.64)	8.81(3.25)
nervous system disorders	aura	3	6.29(1.95, 20.26)	6.28(1.94, 20.36)	12.46	2.57(1.1)	5.94(2.23)
nervous system disorders	pleocytosis	3	6.93(2.14, 22.43)	6.93(2.14, 22.46)	14.13	2.7(1.22)	6.51(2.44)
nervous system disorders	circadian rhythm sleep disorder	3	11.26(3.39, 37.4)	11.26(3.41, 37.22)	24.93	3.34(1.83)	10.12(3.71)
nervous system disorders	epilepsia partialis continua	3	135.14(22.58, 808.85)	135.12(22.7, 804.13)	159.76	5.77(3.95)	54.65(12.23)
nervous system disorders	csws syndrome	3	67.57(15.12, 301.94)	67.56(15.23, 299.65)	112.42	5.29(3.56)	39.04(11.15)
metabolism and nutrition disorders	carnitine deficiency	3	7.11(2.2, 23.04)	7.11(2.19, 23.05)	14.6	2.74(1.26)	6.66(2.49)
investigations	sars-cov-2 test negative	3	9.65(2.93, 31.75)	9.65(2.92, 31.9)	21.01	3.14(1.64)	8.81(3.25)
investigations	drug clearance increased	3	11.75(3.53, 39.14)	11.75(3.55, 38.84)	26.1	3.39(1.88)	10.51(3.84)
investigations	prothrombin time abnormal	3	8.72(2.67, 28.52)	8.72(2.69, 28.26)	18.69	3.01(1.51)	8.04(2.98)
general disorders and administration site conditions	mucosal erosion	3	7.3(2.25, 23.69)	7.3(2.25, 23.66)	15.1	2.77(1.29)	6.83(2.55)
gastrointestinal disorders	stomatitis haemorrhagic	3	135.14(22.58, 808.85)	135.12(22.7, 804.13)	159.76	5.77(3.95)	54.65(12.23)
gastrointestinal disorders	acetonaemic vomiting	3	67.57(15.12, 301.94)	67.56(15.23, 299.65)	112.42	5.29(3.56)	39.04(11.15)
congenital, familial and genetic disorders	melas syndrome	3	20.79(5.92, 72.97)	20.79(5.93, 72.88)	45.91	4.09(2.52)	17.08(5.97)
congenital, familial and genetic disorders	congenital renal disorder	3	7.11(2.2, 23.04)	7.11(2.19, 23.05)	14.6	2.74(1.26)	6.66(2.49)
congenital, familial and genetic disorders	congenital cutis laxa	3	33.79(8.96, 127.36)	33.78(8.91, 128.08)	69.41	4.63(3)	24.84(8.18)
congenital, familial and genetic disorders	congenital renal cyst	3	15.9(4.66, 54.26)	15.9(4.63, 54.66)	35.6	3.77(2.23)	13.66(4.89)
blood and lymphatic system disorders	monocytosis	3	6.01(1.87, 19.33)	6.01(1.85, 19.48)	11.73	2.51(1.04)	5.69(2.14)
Lorazepam
psychiatric disorders	drug abuse	65	17.63(13.74, 22.62)	17.19(13.59, 21.75)	970.3	4.07(3.72)	16.82(13.66)
psychiatric disorders	sopor	49	73.76(54.86, 99.19)	72.33(53.91, 97.05)	3139.2	6.04(5.62)	65.94(51.47)
nervous system disorders	somnolence	45	3.26(2.42, 4.38)	3.22(2.4, 4.32)	68.78	1.68(1.26)	3.21(2.5)
psychiatric disorders	agitation	37	4.75(3.43, 6.58)	4.7(3.43, 6.43)	107.3	2.22(1.76)	4.67(3.56)
psychiatric disorders	suicide attempt	34	4.67(3.33, 6.56)	4.62(3.31, 6.45)	96.18	2.2(1.72)	4.6(3.46)
injury, poisoning and procedural complications	intentional overdose	34	3.89(2.77, 5.46)	3.85(2.76, 5.37)	71.49	1.94(1.46)	3.83(2.88)
injury, poisoning and procedural complications	accidental exposure to product by child	32	4.75(3.35, 6.74)	4.7(3.3, 6.69)	93.02	2.23(1.73)	4.68(3.49)
psychiatric disorders	intentional self-injury	31	9.37(6.56, 13.38)	9.26(6.51, 13.18)	226	3.2(2.69)	9.16(6.8)
injury, poisoning and procedural complications	accidental overdose	30	4.84(3.37, 6.94)	4.79(3.37, 6.82)	89.65	2.25(1.74)	4.77(3.52)
psychiatric disorders	confusional state	28	7.2(4.95, 10.46)	7.13(4.91, 10.35)	146.31	2.82(2.29)	7.07(5.17)
general disorders and administration site conditions	drug ineffective for unapproved indication	28	8.6(5.91, 12.51)	8.51(5.86, 12.35)	183.77	3.08(2.54)	8.43(6.16)
general disorders and administration site conditions	gait disturbance	24	6.41(4.28, 9.6)	6.36(4.3, 9.41)	107.55	2.66(2.09)	6.31(4.5)
psychiatric disorders	hallucination	23	5.04(3.34, 7.6)	5(3.31, 7.55)	73.2	2.31(1.73)	4.97(3.52)
nervous system disorders	psychomotor hyperactivity	18	4.44(2.79, 7.06)	4.41(2.76, 7.06)	47.3	2.13(1.48)	4.39(2.98)
injury, poisoning and procedural complications	medication error	18	4.19(2.63, 6.67)	4.16(2.6, 6.66)	43.1	2.05(1.4)	4.15(2.81)
general disorders and administration site conditions	asthenia	18	3.17(1.99, 5.04)	3.15(1.97, 5.04)	26.4	1.65(1)	3.14(2.13)
respiratory, thoracic and mediastinal disorders	respiratory depression	17	11.61(7.18, 18.78)	11.54(7.21, 18.47)	161.22	3.51(2.83)	11.38(7.61)
nervous system disorders	depressed level of consciousness	17	4.87(3.02, 7.86)	4.84(3.02, 7.75)	51.56	2.27(1.6)	4.82(3.23)
injury, poisoning and procedural complications	intentional product misuse	17	5.69(3.53, 9.19)	5.66(3.54, 9.06)	64.85	2.49(1.82)	5.63(3.77)
eye disorders	mydriasis	17	6.65(4.12, 10.74)	6.62(4.14, 10.6)	80.4	2.71(2.04)	6.57(4.4)
respiratory, thoracic and mediastinal disorders	hypoxia	15	5.36(3.22, 8.93)	5.34(3.21, 8.89)	52.55	2.41(1.7)	5.31(3.46)
nervous system disorders	neuroleptic malignant syndrome	15	19.39(11.59, 32.42)	19.28(11.58, 32.09)	253.39	4.23(3.51)	18.81(12.23)
nervous system disorders	dysarthria	13	7.33(4.24, 12.67)	7.3(4.22, 12.64)	69.98	2.85(2.09)	7.23(4.57)
nervous system disorders	speech disorder	13	5.96(3.45, 10.3)	5.93(3.43, 10.27)	52.93	2.56(1.8)	5.89(3.73)
general disorders and administration site conditions	withdrawal syndrome	13	10.04(5.8, 17.39)	10(5.78, 17.31)	103.9	3.3(2.54)	9.88(6.24)
psychiatric disorders	delirium	12	8.17(4.62, 14.46)	8.14(4.61, 14.37)	74.35	3.01(2.22)	8.06(5)
nervous system disorders	sedation	12	8.32(4.7, 14.71)	8.28(4.69, 14.62)	76.04	3.04(2.25)	8.2(5.09)
nervous system disorders	aphasia	12	10.56(5.97, 18.7)	10.51(5.95, 18.55)	101.91	3.38(2.58)	10.38(6.44)
respiratory, thoracic and mediastinal disorders	respiratory arrest	11	4.23(2.34, 7.67)	4.22(2.34, 7.6)	26.88	2.07(1.25)	4.2(2.56)
respiratory, thoracic and mediastinal disorders	apnoea	10	4.78(2.56, 8.91)	4.76(2.54, 8.91)	29.55	2.24(1.39)	4.74(2.81)
psychiatric disorders	psychotic disorder	10	5.38(2.89, 10.04)	5.37(2.87, 10.05)	35.29	2.42(1.56)	5.33(3.17)
psychiatric disorders	drug dependence	10	5.97(3.2, 11.14)	5.95(3.18, 11.14)	40.9	2.56(1.71)	5.91(3.51)
nervous system disorders	balance disorder	10	8.89(4.76, 16.6)	8.86(4.73, 16.59)	68.9	3.13(2.27)	8.76(5.2)
musculoskeletal and connective tissue disorders	hypotonia neonatal	10	11.67(6.24, 21.83)	11.63(6.21, 21.78)	95.7	3.52(2.66)	11.47(6.79)
investigations	blood creatine phosphokinase increased	10	6.05(3.24, 11.29)	6.03(3.22, 11.29)	41.65	2.58(1.72)	5.99(3.55)
general disorders and administration site conditions	therapy non-responder	10	4.42(2.37, 8.23)	4.4(2.35, 8.24)	26.16	2.13(1.27)	4.38(2.6)
psychiatric disorders	catatonia	9	16.98(8.76, 32.92)	16.92(8.69, 32.95)	131.82	4.05(3.14)	16.56(9.52)
nervous system disorders	slow speech	9	62.64(31.68, 123.85)	62.42(31.43, 123.95)	501.38	5.85(4.91)	57.61(32.57)
nervous system disorders	ataxia	9	5.85(3.03, 11.29)	5.83(3.05, 11.13)	35.79	2.54(1.64)	5.8(3.34)
nervous system disorders	amnesia	9	7.69(3.98, 14.85)	7.67(4.02, 14.65)	51.66	2.93(2.02)	7.6(4.38)
psychiatric disorders	substance abuse	8	20.85(10.31, 42.14)	20.78(10.26, 42.08)	146.52	4.34(3.38)	20.24(11.23)
nervous system disorders	cognitive disorder	8	6.23(3.1, 12.5)	6.21(3.13, 12.33)	34.7	2.62(1.68)	6.17(3.44)
respiratory, thoracic and mediastinal disorders	respiratory acidosis	7	12.17(5.76, 25.71)	12.14(5.76, 25.57)	70.39	3.58(2.57)	11.96(6.39)
psychiatric disorders	psychomotor retardation	7	23.78(11.19, 50.53)	23.71(11.26, 49.93)	147.56	4.52(3.5)	23(12.24)
psychiatric disorders	hallucination, auditory	7	4.65(2.21, 9.8)	4.64(2.2, 9.77)	19.9	2.21(1.2)	4.62(2.48)
nervous system disorders	mental impairment	7	11.59(5.49, 24.49)	11.56(5.49, 24.35)	66.52	3.51(2.5)	11.4(6.1)
musculoskeletal and connective tissue disorders	muscle rigidity	7	8.04(3.81, 16.94)	8.02(3.81, 16.89)	42.53	2.99(1.98)	7.94(4.25)
general disorders and administration site conditions	paradoxical drug reaction	7	14.78(6.99, 31.27)	14.75(7, 31.06)	87.94	3.86(2.84)	14.47(7.73)
blood and lymphatic system disorders	eosinophilia	7	7.05(3.34, 14.85)	7.03(3.34, 14.81)	35.88	2.8(1.8)	6.97(3.74)
respiratory, thoracic and mediastinal disorders	neonatal asphyxia	6	20.95(9.3, 47.21)	20.9(9.36, 46.68)	110.58	4.35(3.26)	20.35(10.31)
respiratory, thoracic and mediastinal disorders	hypoventilation	6	13.9(6.19, 31.21)	13.87(6.21, 30.98)	70.34	3.77(2.69)	13.63(6.93)
respiratory, thoracic and mediastinal disorders	respiratory disorder neonatal	6	4.59(2.05, 10.25)	4.58(2.05, 10.23)	16.7	2.19(1.11)	4.56(2.33)
psychiatric disorders	disorientation	6	4.13(1.85, 9.23)	4.13(1.85, 9.22)	14.14	2.04(0.96)	4.11(2.1)
psychiatric disorders	delusion	6	10.83(4.83, 24.28)	10.81(4.84, 24.14)	52.66	3.42(2.34)	10.67(5.43)
nervous system disorders	hypokinesia	6	12.25(5.46, 27.47)	12.22(5.47, 27.29)	60.8	3.59(2.51)	12.04(6.12)
nervous system disorders	extrapyramidal disorder	6	4.19(1.88, 9.35)	4.18(1.87, 9.34)	14.45	2.06(0.98)	4.16(2.13)
injury, poisoning and procedural complications	poisoning	6	6.62(2.96, 14.8)	6.6(2.95, 14.74)	28.28	2.71(1.64)	6.55(3.34)
general disorders and administration site conditions	drug withdrawal syndrome	6	4.08(1.83, 9.1)	4.07(1.82, 9.09)	13.82	2.02(0.95)	4.05(2.07)
eye disorders	diplopia	6	7.27(3.25, 16.26)	7.25(3.25, 16.19)	32.05	2.85(1.77)	7.19(3.67)
cardiac disorders	sinus tachycardia	6	4.12(1.84, 9.2)	4.11(1.84, 9.18)	14.05	2.03(0.96)	4.09(2.09)
respiratory, thoracic and mediastinal disorders	neonatal respiratory failure	5	22.46(9.22, 54.72)	22.41(9.28, 54.14)	99.27	4.44(3.27)	21.78(10.34)
psychiatric disorders	alcohol abuse	5	96.92(38.12, 246.45)	96.73(37.76, 247.83)	418.63	6.42(5.19)	85.6(39.2)
psychiatric disorders	withdrawal catatonia	5	736.63(213.12, 2546.1)	735.15(213.85, 2527.22)	1832.89	8.52(7.09)	368.08(130.39)
psychiatric disorders	disorganised speech	5	57.55(23.14, 143.11)	57.43(23.31, 141.48)	257.17	5.74(4.53)	53.34(24.89)
nervous system disorders	neonatal behavioural syndrome	5	78.36(31.14, 197.19)	78.21(31.13, 196.49)	344.47	6.15(4.93)	70.78(32.7)
nervous system disorders	neonatal seizure	5	30.69(12.53, 75.15)	30.63(12.43, 75.46)	137.6	4.88(3.7)	29.45(13.92)
nervous system disorders	intellectual disability	5	18.98(7.81, 46.16)	18.95(7.84, 45.78)	82.87	4.21(3.04)	18.5(8.79)
injury, poisoning and procedural complications	sedation complication	5	25.58(10.48, 62.43)	25.53(10.57, 61.67)	113.88	4.63(3.45)	24.7(11.71)
injury, poisoning and procedural complications	accidental poisoning	5	19.38(7.97, 47.15)	19.35(8.01, 46.74)	84.77	4.24(3.07)	18.88(8.97)
injury, poisoning and procedural complications	contraindicated product administered	5	9.14(3.78, 22.09)	9.12(3.78, 22.03)	35.72	3.17(2.01)	9.02(4.31)
general disorders and administration site conditions	alcohol interaction	5	78.36(31.14, 197.19)	78.21(31.13, 196.49)	344.47	6.15(4.93)	70.78(32.7)
general disorders and administration site conditions	concomitant disease aggravated	5	18.69(7.69, 45.45)	18.66(7.72, 45.08)	81.5	4.19(3.01)	18.22(8.66)
gastrointestinal disorders	faecaloma	5	27.28(11.16, 66.66)	27.23(11.27, 65.78)	121.82	4.72(3.54)	26.29(12.45)
congenital, familial and genetic disorders	newborn persistent pulmonary hypertension	5	36.11(14.7, 88.69)	36.04(14.63, 88.79)	162.37	5.1(3.92)	34.4(16.22)
respiratory, thoracic and mediastinal disorders	hypopnoea	4	13.03(4.84, 35.05)	13.01(4.88, 34.66)	43.59	3.68(2.4)	12.8(5.59)
psychiatric disorders	suicidal behaviour	4	8.74(3.26, 23.44)	8.73(3.28, 23.26)	27.05	3.11(1.84)	8.64(3.78)
psychiatric disorders	major depression	4	13.51(5.02, 36.35)	13.49(5.06, 35.94)	45.42	3.73(2.45)	13.26(5.79)
psychiatric disorders	generalised anxiety disorder	4	43.96(16.02, 120.64)	43.89(16.15, 119.26)	158.21	5.37(4.07)	41.47(17.82)
nervous system disorders	epidural lipomatosis	4	27.02(9.95, 73.34)	26.98(9.93, 73.31)	96.52	4.7(3.41)	26.06(11.3)
metabolism and nutrition disorders	hypoglycaemia neonatal	4	4.91(1.83, 13.13)	4.9(1.84, 13.06)	12.34	2.29(1.01)	4.88(2.14)
injury, poisoning and procedural complications	subdural haemorrhage	4	34.25(12.56, 93.4)	34.19(12.58, 92.9)	123.17	5.03(3.73)	32.72(14.13)
general disorders and administration site conditions	rebound effect	4	10.56(3.93, 28.34)	10.54(3.96, 28.08)	34.06	3.38(2.1)	10.4(4.55)
gastrointestinal disorders	ileus paralytic	4	12.07(4.49, 32.44)	12.05(4.52, 32.11)	39.89	3.57(2.29)	11.87(5.19)
respiratory, thoracic and mediastinal disorders	neonatal tachypnoea	3	15.55(4.95, 48.82)	15.53(4.98, 48.4)	39.95	3.93(2.49)	15.23(5.85)
psychiatric disorders	persecutory delusion	3	29.44(9.28, 93.41)	29.41(9.25, 93.48)	79.16	4.82(3.37)	28.31(10.77)
pregnancy, puerperium and perinatal conditions	foetal distress syndrome	3	6.96(2.23, 21.72)	6.96(2.23, 21.69)	15.16	2.79(1.36)	6.9(2.66)
nervous system disorders	parkinsonism	3	14.43(4.6, 45.27)	14.41(4.62, 44.91)	36.74	3.82(2.39)	14.16(5.44)
nervous system disorders	anticholinergic syndrome	3	11.44(3.65, 35.81)	11.43(3.67, 35.62)	28.11	3.49(2.06)	11.27(4.34)
nervous system disorders	tremor neonatal	3	13.55(4.32, 42.47)	13.53(4.34, 42.17)	34.19	3.73(2.3)	13.3(5.11)
investigations	drug screen positive	3	6.4(2.05, 19.95)	6.39(2.05, 19.92)	13.53	2.67(1.24)	6.35(2.45)
injury, poisoning and procedural complications	gun shot wound	3	32(10.07, 101.73)	31.96(10.06, 101.58)	86.24	4.94(3.49)	30.67(11.65)
general disorders and administration site conditions	drug tolerance	3	24.53(7.76, 77.56)	24.51(7.71, 77.9)	65.46	4.57(3.12)	23.75(9.06)
gastrointestinal disorders	impaired gastric emptying	3	12.76(4.07, 39.99)	12.75(4.09, 39.74)	31.93	3.65(2.22)	12.55(4.83)
Oxcarbazepine
nervous system disorders	seizure	147	5.11(4.33, 6.03)	5(4.27, 5.85)	465.66	2.3(2.07)	4.94(4.3)
nervous system disorders	somnolence	103	3.48(2.86, 4.24)	3.43(2.82, 4.17)	176.92	1.77(1.49)	3.41(2.89)
metabolism and nutrition disorders	hyponatraemia	64	16.62(12.92, 21.39)	16.44(12.74, 21.21)	885.86	3.98(3.61)	15.73(12.73)
nervous system disorders	epilepsy	63	8.01(6.23, 10.3)	7.93(6.15, 10.23)	373.53	2.96(2.6)	7.77(6.3)
skin and subcutaneous tissue disorders	stevens-johnson syndrome	52	9.1(6.9, 12.01)	9.03(6.86, 11.88)	361.92	3.14(2.75)	8.82(7)
general disorders and administration site conditions	asthenia	50	4.12(3.12, 5.46)	4.09(3.11, 5.38)	115.77	2.02(1.62)	4.06(3.21)
nervous system disorders	balance disorder	46	19.92(14.78, 26.85)	19.76(14.73, 26.51)	774.75	4.23(3.8)	18.73(14.59)
nervous system disorders	movement disorder	44	23.97(17.64, 32.58)	23.78(17.38, 32.54)	898.02	4.48(4.04)	22.3(17.25)
psychiatric disorders	nervousness	42	15(11, 20.45)	14.89(10.88, 20.37)	521.74	3.84(3.4)	14.31(11.04)
nervous system disorders	cognitive disorder	41	15.41(11.26, 21.09)	15.3(11.18, 20.94)	524.7	3.88(3.43)	14.69(11.29)
nervous system disorders	memory impairment	40	12.86(9.37, 17.66)	12.77(9.33, 17.47)	418.67	3.63(3.17)	12.35(9.47)
nervous system disorders	focal dyscognitive seizures	39	174(118.26, 256.02)	172.75(116.73, 255.66)	4420.71	6.85(6.33)	115(83.25)
psychiatric disorders	disorientation	37	12.23(8.8, 17)	12.16(8.71, 16.97)	366.04	3.56(3.09)	11.77(8.94)
gastrointestinal disorders	gastrointestinal disorder	35	7.77(5.55, 10.87)	7.72(5.53, 10.77)	200.42	2.92(2.44)	7.57(5.72)
skin and subcutaneous tissue disorders	drug reaction with eosinophilia and systemic symptoms	31	5.46(3.83, 7.8)	5.44(3.82, 7.74)	110.58	2.42(1.92)	5.37(3.98)
nervous system disorders	simple partial seizures	30	209.98(133.2, 331.03)	208.81(133.04, 327.74)	3848.58	7.02(6.42)	129.9(88.76)
nervous system disorders	status epilepticus	28	5.48(3.77, 7.96)	5.45(3.76, 7.91)	100.34	2.43(1.9)	5.38(3.94)
nervous system disorders	petit mal epilepsy	25	10.46(7.02, 15.58)	10.41(7.03, 15.41)	206.47	3.34(2.78)	10.13(7.26)
nervous system disorders	partial seizures	21	11.2(7.24, 17.31)	11.16(7.25, 17.18)	188.08	3.44(2.82)	10.83(7.53)
eye disorders	visual impairment	20	4.29(2.76, 6.67)	4.28(2.78, 6.59)	49.63	2.08(1.46)	4.24(2.93)
nervous system disorders	speech disorder	19	4.05(2.57, 6.37)	4.04(2.57, 6.34)	42.95	2(1.36)	4(2.74)
skin and subcutaneous tissue disorders	drug eruption	18	10.35(6.47, 16.55)	10.32(6.45, 16.52)	147.07	3.33(2.67)	10.04(6.78)
skin and subcutaneous tissue disorders	rash maculo-papular	17	4.18(2.59, 6.75)	4.17(2.61, 6.67)	40.48	2.05(1.37)	4.13(2.77)
nervous system disorders	generalised tonic-clonic seizure	17	3.1(1.92, 5)	3.09(1.93, 4.95)	23.88	1.62(0.95)	3.07(2.06)
immune system disorders	hypogammaglobulinaemia	16	10.21(6.2, 16.8)	10.18(6.24, 16.62)	128.67	3.31(2.61)	9.91(6.54)
general disorders and administration site conditions	developmental delay	16	4.71(2.87, 7.72)	4.7(2.88, 7.67)	46	2.22(1.53)	4.65(3.08)
investigations	thyroxine free decreased	15	73.29(41.93, 128.09)	73.09(42.22, 126.53)	878.32	5.92(5.14)	60.36(37.84)
nervous system disorders	infantile spasms	14	15.39(9, 26.31)	15.35(9.04, 26.06)	179.8	3.88(3.13)	14.74(9.41)
investigations	drug level decreased	14	5.97(3.52, 10.13)	5.95(3.51, 10.1)	56.74	2.55(1.82)	5.87(3.77)
investigations	electroencephalogram abnormal	13	8.29(4.78, 14.38)	8.27(4.78, 14.32)	81.16	3.02(2.25)	8.1(5.11)
eye disorders	eye movement disorder	13	5.17(2.99, 8.94)	5.16(2.98, 8.93)	42.92	2.35(1.59)	5.09(3.22)
endocrine disorders	hypothyroidism	13	6.61(3.82, 11.45)	6.6(3.81, 11.43)	60.59	2.7(1.93)	6.49(4.1)
nervous system disorders	partial seizures with secondary generalisation	11	68.35(35.76, 130.66)	68.21(35.72, 130.24)	607.11	5.83(4.95)	57.01(33.15)
investigations	blood sodium decreased	11	11.25(6.17, 20.53)	11.23(6.12, 20.62)	99.29	3.45(2.62)	10.91(6.59)
investigations	liver function test abnormal	11	4(2.2, 7.25)	3.99(2.22, 7.18)	24.39	1.98(1.16)	3.96(2.4)
skin and subcutaneous tissue disorders	petechiae	9	4.37(2.26, 8.44)	4.37(2.24, 8.51)	23.07	2.11(1.21)	4.32(2.49)
nervous system disorders	nystagmus	9	4.86(2.51, 9.38)	4.85(2.49, 9.44)	27.12	2.26(1.36)	4.8(2.76)
infections and infestations	pharyngitis	9	5(2.59, 9.66)	4.99(2.56, 9.72)	28.32	2.3(1.4)	4.93(2.84)
eye disorders	diplopia	9	5.08(2.63, 9.82)	5.07(2.6, 9.87)	29.02	2.33(1.42)	5.01(2.89)
nervous system disorders	myoclonic epilepsy	8	10.8(5.34, 21.84)	10.78(5.32, 21.83)	68.85	3.39(2.43)	10.48(5.82)
investigations	thyroxine decreased	8	47.94(22.86, 100.52)	47.87(22.73, 100.82)	321.94	5.4(4.39)	42.1(22.66)
skin and subcutaneous tissue disorders	erythema multiforme	7	4.16(1.97, 8.78)	4.16(1.98, 8.76)	16.6	2.04(1.04)	4.12(2.21)
skin and subcutaneous tissue disorders	dermatitis allergic	7	5.26(2.49, 11.11)	5.26(2.5, 11.08)	23.78	2.38(1.37)	5.19(2.78)
investigations	anticonvulsant drug level decreased	7	15.62(7.32, 33.34)	15.6(7.26, 33.5)	91.5	3.9(2.88)	14.97(7.94)
eye disorders	conjunctival hyperaemia	7	7.74(3.66, 16.37)	7.73(3.67, 16.28)	40.09	2.92(1.91)	7.58(4.05)
endocrine disorders	inappropriate antidiuretic hormone secretion	7	6.91(3.27, 14.61)	6.9(3.28, 14.53)	34.62	2.76(1.75)	6.78(3.63)
psychiatric disorders	inappropriate affect	6	8.98(3.99, 20.22)	8.98(4.02, 20.06)	41.44	3.13(2.05)	8.77(4.45)
nervous system disorders	speech disorder developmental	6	4.57(2.04, 10.24)	4.57(2.05, 10.21)	16.5	2.18(1.1)	4.52(2.3)
nervous system disorders	dysstasia	6	5.08(2.27, 11.39)	5.08(2.27, 11.35)	19.36	2.33(1.25)	5.02(2.56)
endocrine disorders	precocious puberty	6	5.89(2.62, 13.2)	5.88(2.63, 13.13)	23.9	2.54(1.46)	5.8(2.95)
psychiatric disorders	schizophrenia	5	9.38(3.86, 22.81)	9.37(3.88, 22.64)	36.39	3.19(2.02)	9.15(4.35)
neoplasms benign, malignant and unspecified (incl cysts and polyps)	brain neoplasm	5	6.83(2.82, 16.55)	6.82(2.82, 16.48)	24.36	2.75(1.58)	6.71(3.2)
investigations	ammonia increased	5	4.3(1.78, 10.39)	4.3(1.78, 10.39)	12.49	2.09(0.93)	4.25(2.03)
infections and infestations	pneumonia haemophilus	5	77.59(29.37, 204.96)	77.51(29.09, 206.52)	307.71	5.99(4.71)	63.35(28.1)
immune system disorders	immunodeficiency common variable	5	189.66(63.54, 566.1)	189.48(63.22, 567.86)	602.64	6.93(5.57)	122.17(48.93)
general disorders and administration site conditions	temperature intolerance	5	11.08(4.55, 27.02)	11.07(4.58, 26.74)	44.38	3.43(2.25)	10.76(5.1)
skin and subcutaneous tissue disorders	dermatitis bullous	4	4.66(1.74, 12.5)	4.66(1.75, 12.42)	11.33	2.2(0.93)	4.61(2.02)
respiratory, thoracic and mediastinal disorders	pharyngeal erythema	4	5.99(2.23, 16.1)	5.98(2.24, 15.93)	16.32	2.56(1.28)	5.9(2.58)
musculoskeletal and connective tissue disorders	lupus-like syndrome	4	7.07(2.63, 19.04)	7.07(2.65, 18.84)	20.42	2.8(1.52)	6.95(3.03)
investigations	blood chloride decreased	4	15(5.51, 40.85)	14.99(5.52, 40.73)	50.04	3.85(2.55)	14.4(6.23)
injury, poisoning and procedural complications	exposure via father	4	13.79(5.07, 37.48)	13.78(5.07, 37.44)	45.57	3.73(2.44)	13.28(5.75)
gastrointestinal disorders	lip blister	4	18.7(6.83, 51.19)	18.69(6.88, 50.78)	63.49	4.15(2.85)	17.77(7.65)
gastrointestinal disorders	eructation	4	8.08(3, 21.78)	8.07(2.97, 21.93)	24.21	2.98(1.7)	7.91(3.45)
eye disorders	excessive eye blinking	4	5.29(1.97, 14.21)	5.29(1.99, 14.09)	13.7	2.38(1.11)	5.22(2.28)
eye disorders	eye discharge	4	6.04(2.25, 16.24)	6.04(2.27, 16.09)	16.52	2.57(1.29)	5.95(2.6)
congenital, familial and genetic disorders	cerebral palsy	4	7.98(2.96, 21.52)	7.98(2.94, 21.68)	23.86	2.97(1.68)	7.82(3.41)
blood and lymphatic system disorders	leukaemoid reaction	4	56.89(19.73, 164.01)	56.84(19.72, 163.8)	188.1	5.61(4.24)	48.87(20.15)
skin and subcutaneous tissue disorders	trichorrhexis	3	28.44(8.75, 92.37)	28.42(8.77, 92.12)	73.27	4.72(3.23)	26.31(9.82)
renal and urinary disorders	urinary tract disorder	3	16.51(5.18, 52.62)	16.5(5.19, 52.44)	41.68	3.98(2.52)	15.79(5.99)
renal and urinary disorders	renal hypertension	3	60.22(17.64, 205.55)	60.19(17.51, 206.91)	148.42	5.68(4.14)	51.31(18.37)
psychiatric disorders	daydreaming	3	13.12(4.14, 41.59)	13.12(4.13, 41.7)	32.34	3.66(2.21)	12.67(4.83)
nervous system disorders	drop attacks	3	23.81(7.38, 76.76)	23.8(7.34, 77.14)	61.24	4.48(3.01)	22.31(8.38)
nervous system disorders	postictal paralysis	3	36.56(11.11, 120.3)	36.54(11.05, 120.78)	93.68	5.05(3.55)	33.1(12.22)
nervous system disorders	head titubation	3	12.8(4.04, 40.53)	12.79(4.02, 40.65)	31.43	3.63(2.18)	12.36(4.71)
nervous system disorders	hyperkinesia	3	7.58(2.41, 23.82)	7.58(2.43, 23.63)	16.76	2.89(1.46)	7.44(2.85)
nervous system disorders	language disorder	3	5.88(1.88, 18.43)	5.88(1.89, 18.33)	11.95	2.54(1.11)	5.8(2.23)
investigations	international normalised ratio decreased	3	16.78(5.26, 53.5)	16.77(5.28, 53.3)	42.42	4(2.55)	16.03(6.08)
investigations	chest x-ray abnormal	3	7.31(2.33, 22.95)	7.31(2.35, 22.78)	15.99	2.84(1.41)	7.18(2.76)
investigations	antinuclear antibody positive	3	6.87(2.19, 21.55)	6.87(2.2, 21.41)	14.74	2.76(1.32)	6.75(2.59)
investigations	protein urine present	3	5.95(1.9, 18.64)	5.95(1.91, 18.54)	12.14	2.55(1.12)	5.86(2.26)
infections and infestations	helicobacter infection	3	13.65(4.3, 43.3)	13.64(4.29, 43.35)	33.8	3.72(2.27)	13.16(5.01)
infections and infestations	dengue fever	3	9.06(2.88, 28.52)	9.05(2.9, 28.21)	20.94	3.15(1.71)	8.85(3.39)
general disorders and administration site conditions	sudden unexplained death in epilepsy	3	13.12(4.14, 41.59)	13.12(4.13, 41.7)	32.34	3.66(2.21)	12.67(4.83)
general disorders and administration site conditions	facial pain	3	7.64(2.43, 24)	7.64(2.45, 23.81)	16.92	2.91(1.47)	7.49(2.87)
general disorders and administration site conditions	feeling drunk	3	7.76(2.47, 24.36)	7.75(2.49, 24.16)	17.25	2.93(1.49)	7.6(2.92)
general disorders and administration site conditions	multi-organ disorder	3	7.16(2.28, 22.47)	7.16(2.3, 22.32)	15.56	2.81(1.38)	7.03(2.7)
general disorders and administration site conditions	therapeutic response changed	3	7.16(2.28, 22.47)	7.16(2.3, 22.32)	15.56	2.81(1.38)	7.03(2.7)
gastrointestinal disorders	oral mucosal exfoliation	3	36.56(11.11, 120.3)	36.54(11.05, 120.78)	93.68	5.05(3.55)	33.1(12.22)
gastrointestinal disorders	breath odour	3	11.13(3.52, 35.15)	11.12(3.5, 35.34)	26.76	3.43(1.99)	10.8(4.13)
gastrointestinal disorders	oral mucosal blistering	3	7.42(2.36, 23.29)	7.41(2.38, 23.1)	16.29	2.86(1.43)	7.28(2.79)
eye disorders	eyelid disorder	3	14.62(4.6, 46.46)	14.62(4.6, 46.47)	36.49	3.81(2.36)	14.06(5.34)
eye disorders	amblyopia	3	13.12(4.14, 41.59)	13.12(4.13, 41.7)	32.34	3.66(2.21)	12.67(4.83)
congenital, familial and genetic disorders	pachygyria	3	127.97(33.94, 482.51)	127.9(33.73, 484.95)	274.71	6.54(4.91)	93.29(30.73)
cardiac disorders	long qt syndrome	3	11.77(3.72, 37.21)	11.76(3.7, 37.38)	28.55	3.51(2.07)	11.4(4.35)
Pentobarbital
respiratory, thoracic and mediastinal disorders	hypoxia	6	89.62(38.56, 208.27)	81.31(37.86, 174.63)	473.13	6.34(5.21)	80.74(39.87)
vascular disorders	hypotension	3	13.72(4.3, 43.76)	13.13(4.38, 39.35)	33.69	3.71(2.26)	13.11(4.97)
respiratory, thoracic and mediastinal disorders	hypoventilation	3	230.73(71.63, 743.16)	219.96(71.97, 672.26)	641.69	7.75(6.28)	215.83(81.11)
respiratory, thoracic and mediastinal disorders	apnoea	3	57.19(17.9, 182.74)	54.55(17.85, 166.72)	157.1	5.76(4.3)	54.3(20.54)
cardiac disorders	bradycardia	3	27.9(8.74, 89.04)	26.64(8.89, 79.84)	73.99	4.73(3.27)	26.58(10.07)
Perampanel
psychiatric disorders	aggression	62	21.73(16.77, 28.16)	20.33(16.07, 25.72)	1129.01	4.33(3.96)	20.09(16.17)
nervous system disorders	somnolence	32	7.11(5, 10.13)	6.9(4.94, 9.63)	161.58	2.78(2.28)	6.88(5.12)
nervous system disorders	seizure	30	4.85(3.37, 6.98)	4.73(3.32, 6.73)	88.47	2.24(1.72)	4.71(3.48)
nervous system disorders	dizziness	17	5.17(3.2, 8.36)	5.09(3.18, 8.15)	55.94	2.34(1.67)	5.08(3.4)
psychiatric disorders	suicidal ideation	16	7.55(4.6, 12.39)	7.44(4.56, 12.14)	88.92	2.89(2.19)	7.41(4.89)
psychiatric disorders	agitation	15	6.07(3.64, 10.12)	5.99(3.6, 9.97)	62.24	2.58(1.86)	5.97(3.89)
nervous system disorders	status epilepticus	14	16.52(9.72, 28.08)	16.28(9.59, 27.64)	198.98	4.01(3.27)	16.13(10.35)
psychiatric disorders	irritability	13	6.05(3.5, 10.47)	5.98(3.45, 10.35)	53.83	2.58(1.81)	5.96(3.77)
psychiatric disorders	suicide attempt	13	5.09(2.94, 8.81)	5.03(2.91, 8.71)	42.01	2.33(1.57)	5.02(3.17)
infections and infestations	pneumonia	13	3.32(1.92, 5.74)	3.29(1.9, 5.7)	20.72	1.71(0.95)	3.28(2.07)
nervous system disorders	altered state of consciousness	12	20.2(11.39, 35.83)	19.95(11.3, 35.22)	213.46	4.3(3.51)	19.71(12.21)
psychiatric disorders	psychotic disorder	11	21.49(11.81, 39.1)	21.25(11.8, 38.26)	209.55	4.39(3.56)	20.98(12.72)
nervous system disorders	ataxia	11	20.02(11, 36.4)	19.79(10.99, 35.63)	193.94	4.29(3.46)	19.56(11.86)
nervous system disorders	epilepsy	11	8.08(4.45, 14.67)	8(4.44, 14.4)	67.14	2.99(2.17)	7.96(4.84)
injury, poisoning and procedural complications	accidental overdose	11	5.22(2.88, 9.47)	5.17(2.87, 9.31)	36.94	2.37(1.54)	5.15(3.13)
general disorders and administration site conditions	gait disturbance	10	7.51(4.02, 14.03)	7.44(3.97, 13.93)	55.58	2.89(2.03)	7.41(4.39)
psychiatric disorders	anger	9	6.48(3.36, 12.51)	6.43(3.37, 12.28)	41.15	2.68(1.78)	6.41(3.69)
injury, poisoning and procedural complications	fall	9	6.11(3.17, 11.8)	6.06(3.17, 11.57)	37.94	2.59(1.69)	6.04(3.48)
nervous system disorders	petit mal epilepsy	8	21.54(10.69, 43.4)	21.36(10.76, 42.42)	153.26	4.4(3.44)	21.09(11.74)
injury, poisoning and procedural complications	product administered to patient of inappropriate age	8	7.18(3.57, 14.42)	7.12(3.59, 14.14)	41.97	2.83(1.88)	7.1(3.96)
infections and infestations	pneumonia aspiration	8	19.2(9.53, 38.66)	19.04(9.59, 37.81)	135.18	4.23(3.28)	18.83(10.48)
general disorders and administration site conditions	asthenia	8	4.08(2.03, 8.19)	4.05(2.04, 8.04)	18.38	2.02(1.07)	4.04(2.26)
gastrointestinal disorders	dysphagia	8	7.3(3.63, 14.66)	7.24(3.65, 14.38)	42.92	2.85(1.9)	7.22(4.03)
investigations	anticonvulsant drug level increased	6	116.36(50.68, 267.15)	115.6(50.75, 263.31)	635.76	6.75(5.64)	107.88(53.82)
psychiatric disorders	restlessness	5	6.3(2.61, 15.19)	6.27(2.6, 15.15)	22.06	2.64(1.48)	6.25(2.99)
psychiatric disorders	depressed mood	5	5.29(2.19, 12.76)	5.27(2.18, 12.73)	17.25	2.39(1.23)	5.25(2.51)
nervous system disorders	coma	5	5.08(2.11, 12.25)	5.06(2.09, 12.22)	16.24	2.33(1.17)	5.04(2.42)
musculoskeletal and connective tissue disorders	muscular weakness	5	6.61(2.74, 15.95)	6.58(2.72, 15.9)	23.59	2.71(1.55)	6.56(3.14)
renal and urinary disorders	urinary retention	4	9.39(3.51, 25.14)	9.35(3.51, 24.91)	29.68	3.22(1.95)	9.3(4.08)
psychiatric disorders	homicidal ideation	4	30.88(11.46, 83.24)	30.75(11.54, 81.93)	112.99	4.92(3.63)	30.19(13.17)
psychiatric disorders	hallucination, visual	4	8.15(3.04, 21.81)	8.12(3.05, 21.64)	24.85	3.01(1.74)	8.08(3.55)
nervous system disorders	seizure cluster	4	50.19(18.51, 136.06)	49.97(18.39, 135.78)	186.18	5.6(4.31)	48.49(21.05)
nervous system disorders	drop attacks	4	247.1(86.07, 709.45)	246.03(85.38, 709)	846	7.74(6.37)	213.36(88.28)
nervous system disorders	hypotonia	4	5.42(2.03, 14.49)	5.4(2.03, 14.39)	14.3	2.43(1.16)	5.38(2.36)
general disorders and administration site conditions	sudden unexplained death in epilepsy	4	97.34(35.41, 267.62)	96.92(35.67, 263.35)	358.04	6.51(5.2)	91.44(39.23)
respiratory, thoracic and mediastinal disorders	respiratory depression	3	5.79(1.86, 18.02)	5.77(1.85, 17.98)	11.8	2.53(1.1)	5.76(2.23)
psychiatric disorders	behaviour disorder	3	7.67(2.46, 23.9)	7.65(2.45, 23.84)	17.27	2.93(1.51)	7.62(2.94)
psychiatric disorders	hallucination, auditory	3	6.42(2.06, 20)	6.41(2.06, 19.98)	13.64	2.67(1.25)	6.38(2.47)
nervous system disorders	cognitive disorder	3	6.3(2.02, 19.6)	6.28(2.01, 19.57)	13.27	2.65(1.23)	6.26(2.42)
nervous system disorders	coordination abnormal	3	19.41(6.2, 60.69)	19.35(6.21, 60.31)	51.58	4.26(2.83)	19.13(7.37)
nervous system disorders	balance disorder	3	8.06(2.59, 25.11)	8.04(2.58, 25.06)	18.4	3(1.58)	8(3.09)
nervous system disorders	hypersomnia	3	6.47(2.08, 20.16)	6.46(2.07, 20.13)	13.79	2.69(1.27)	6.44(2.49)
general disorders and administration site conditions	hypothermia	3	6.18(1.98, 19.23)	6.16(1.98, 19.2)	12.92	2.62(1.2)	6.14(2.37)
gastrointestinal disorders	haematemesis	3	6.24(2, 19.43)	6.22(2, 19.39)	13.11	2.63(1.21)	6.2(2.4)
ear and labyrinth disorders	vertigo	3	7.54(2.42, 23.49)	7.52(2.41, 23.44)	16.89	2.9(1.48)	7.49(2.89)
Phenobarbital
skin and subcutaneous tissue disorders	drug reaction with eosinophilia and systemic symptoms	18	37.2(23.17, 59.71)	35.8(22.81, 56.19)	604.02	5.15(4.48)	35.48(23.88)
skin and subcutaneous tissue disorders	stevens-johnson syndrome	14	28.41(16.66, 48.45)	27.59(16.57, 45.93)	356.65	4.78(4.03)	27.4(17.53)
general disorders and administration site conditions	condition aggravated	9	3.6(1.86, 6.96)	3.55(1.86, 6.78)	16.54	1.83(0.92)	3.55(2.04)
skin and subcutaneous tissue disorders	toxic epidermal necrolysis	7	20.62(9.76, 43.59)	20.33(9.65, 42.82)	128.07	4.34(3.33)	20.23(10.81)
nervous system disorders	coma	7	11.9(5.64, 25.14)	11.74(5.57, 24.72)	68.66	3.55(2.54)	11.71(6.26)
nervous system disorders	lethargy	5	5.36(2.22, 12.95)	5.31(2.2, 12.83)	17.52	2.41(1.25)	5.31(2.54)
blood and lymphatic system disorders	lymphadenopathy	5	12.3(5.09, 29.73)	12.18(5.04, 29.42)	51.18	3.6(2.44)	12.14(5.8)
skin and subcutaneous tissue disorders	erythema multiforme	3	20.92(6.7, 65.29)	20.79(6.67, 64.8)	56.23	4.37(2.95)	20.68(7.98)
skin and subcutaneous tissue disorders	rash maculo-papular	3	8.44(2.71, 26.3)	8.39(2.69, 26.15)	19.51	3.07(1.64)	8.38(3.24)
investigations	drug level increased	3	9.19(2.95, 28.65)	9.14(2.93, 28.49)	21.72	3.19(1.77)	9.12(3.52)
investigations	anticonvulsant drug level below therapeutic	3	152.7(48.01, 485.66)	151.73(47.74, 482.27)	432.37	7.19(5.74)	146.07(55.48)
general disorders and administration site conditions	drug resistance	3	8.91(2.86, 27.76)	8.86(2.84, 27.61)	20.88	3.14(1.72)	8.84(3.42)
Phenytoin
skin and subcutaneous tissue disorders	stevens-johnson syndrome	135	30.97(25.94, 36.97)	30.04(25.18, 35.84)	3540.23	4.81(4.56)	28.1(24.22)
injury, poisoning and procedural complications	toxicity to various agents	132	5.91(4.97, 7.04)	5.77(4.84, 6.88)	515.7	2.51(2.26)	5.7(4.93)
skin and subcutaneous tissue disorders	drug reaction with eosinophilia and systemic symptoms	64	14.21(11.06, 18.26)	14.02(10.87, 18.09)	749.47	3.77(3.41)	13.6(11.02)
general disorders and administration site conditions	drug interaction	64	4.95(3.86, 6.35)	4.89(3.87, 6.19)	196.63	2.28(1.92)	4.85(3.94)
nervous system disorders	status epilepticus	57	14.03(10.76, 18.3)	13.86(10.74, 17.88)	659.11	3.75(3.37)	13.45(10.77)
nervous system disorders	nystagmus	52	37.34(28.08, 49.66)	36.91(28.05, 48.56)	1670.19	5.09(4.68)	34(26.79)
nervous system disorders	ataxia	46	17.74(13.19, 23.86)	17.56(13.09, 23.56)	689.94	4.08(3.66)	16.89(13.18)
immune system disorders	drug hypersensitivity	36	5.19(3.73, 7.21)	5.15(3.69, 7.19)	119.15	2.35(1.88)	5.1(3.87)
skin and subcutaneous tissue disorders	toxic epidermal necrolysis	34	10.77(7.66, 15.16)	10.7(7.67, 14.93)	291.68	3.39(2.9)	10.46(7.86)
nervous system disorders	cerebellar atrophy	33	156.46(104.81, 233.54)	155.28(104.92, 229.8)	3690.48	6.83(6.28)	113.55(81.21)
cardiac disorders	cardiac arrest	29	3.19(2.21, 4.6)	3.18(2.19, 4.61)	42.98	1.66(1.14)	3.16(2.32)
nervous system disorders	coma	28	5.02(3.46, 7.3)	5(3.45, 7.26)	88.56	2.31(1.78)	4.95(3.62)
nervous system disorders	depressed level of consciousness	26	4.25(2.89, 6.27)	4.23(2.86, 6.26)	63.66	2.07(1.52)	4.2(3.04)
blood and lymphatic system disorders	lymphadenopathy	25	6.57(4.42, 9.77)	6.54(4.42, 9.68)	115.61	2.69(2.13)	6.45(4.63)
skin and subcutaneous tissue disorders	rash maculo-papular	24	7.3(4.87, 10.94)	7.26(4.81, 10.96)	127.49	2.84(2.27)	7.16(5.1)
nervous system disorders	generalised tonic-clonic seizure	24	5.4(3.61, 8.09)	5.38(3.64, 7.96)	84.6	2.41(1.84)	5.33(3.8)
musculoskeletal and connective tissue disorders	purple glove syndrome	21	4418.54(1035.7, 18850.51)	4397.31(1031.07, 18753.74)	8026.33	8.58(7.75)	383.29(113.85)
investigations	anticonvulsant drug level increased	21	74.26(46.65, 118.2)	73.9(46.17, 118.29)	1283.83	5.98(5.33)	62.97(42.68)
nervous system disorders	dysarthria	20	6.45(4.15, 10.05)	6.43(4.18, 9.9)	90.35	2.67(2.04)	6.35(4.38)
nervous system disorders	epilepsy	20	3.05(1.96, 4.74)	3.04(1.98, 4.68)	27.29	1.6(0.98)	3.03(2.09)
nervous system disorders	dyskinesia	20	3.49(2.25, 5.43)	3.48(2.26, 5.36)	35.15	1.79(1.17)	3.46(2.39)
investigations	anticonvulsant drug level above therapeutic	20	142.61(85.81, 237.02)	141.96(85.28, 236.31)	2090.79	6.73(6.04)	106.28(69.48)
hepatobiliary disorders	drug-induced liver injury	20	9.05(5.81, 14.11)	9.02(5.75, 14.16)	139.61	3.15(2.52)	8.85(6.1)
investigations	drug level increased	18	5.82(3.65, 9.27)	5.8(3.62, 9.28)	70.55	2.52(1.86)	5.73(3.88)
nervous system disorders	encephalopathy	16	3.45(2.1, 5.64)	3.44(2.11, 5.62)	27.44	1.77(1.08)	3.42(2.26)
nervous system disorders	altered state of consciousness	16	5.85(3.57, 9.59)	5.83(3.57, 9.52)	63.21	2.53(1.84)	5.77(3.81)
nervous system disorders	cognitive disorder	15	6.7(4.02, 11.17)	6.68(4.01, 11.12)	71.39	2.72(2.01)	6.59(4.3)
hepatobiliary disorders	hepatitis	15	6.26(3.75, 10.43)	6.24(3.75, 10.39)	65.05	2.62(1.91)	6.16(4.02)
nervous system disorders	dystonia	14	3.4(2.01, 5.76)	3.39(2, 5.75)	23.46	1.75(1.02)	3.37(2.17)
investigations	drug level decreased	14	7.33(4.32, 12.44)	7.31(4.31, 12.41)	74.99	2.85(2.11)	7.2(4.63)
respiratory, thoracic and mediastinal disorders	tachypnoea	13	3.54(2.05, 6.11)	3.53(2.04, 6.11)	23.4	1.81(1.05)	3.51(2.22)
nervous system disorders	choreoathetosis	13	35.46(20.11, 62.5)	35.35(20.02, 62.41)	400.21	5.03(4.24)	32.68(20.34)
infections and infestations	conjunctivitis	13	4.8(2.78, 8.3)	4.79(2.77, 8.29)	38.55	2.25(1.49)	4.75(3)
gastrointestinal disorders	gingival hypertrophy	13	36.4(20.64, 64.2)	36.3(20.56, 64.09)	410.65	5.07(4.28)	33.48(20.82)
nervous system disorders	balance disorder	12	6.08(3.44, 10.76)	6.07(3.44, 10.72)	50.11	2.58(1.79)	6(3.72)
investigations	anticonvulsant drug level below therapeutic	12	73.03(39.53, 134.91)	72.83(39.67, 133.72)	724.25	5.96(5.11)	62.19(37.21)
cardiac disorders	cardiogenic shock	12	9.6(5.41, 17.02)	9.57(5.42, 16.9)	90.09	3.23(2.43)	9.38(5.81)
blood and lymphatic system disorders	eosinophilia	12	6.93(3.91, 12.27)	6.91(3.91, 12.2)	59.73	2.77(1.98)	6.82(4.23)
respiratory, thoracic and mediastinal disorders	respiratory depression	11	4.24(2.34, 7.68)	4.23(2.35, 7.62)	26.88	2.07(1.25)	4.2(2.55)
metabolism and nutrition disorders	hyponatraemia	11	3.34(1.84, 6.05)	3.34(1.86, 6.01)	17.86	1.73(0.91)	3.32(2.02)
investigations	anticonvulsant drug level decreased	11	30.99(16.79, 57.22)	30.92(16.84, 56.77)	296.58	4.85(4)	28.86(17.28)
hepatobiliary disorders	hepatosplenomegaly	11	9.87(5.42, 17.95)	9.84(5.47, 17.72)	85.41	3.27(2.44)	9.64(5.84)
skin and subcutaneous tissue disorders	dermatitis exfoliative	10	21.41(11.34, 40.45)	21.37(11.41, 40.01)	184.73	4.35(3.47)	20.38(11.97)
renal and urinary disorders	urinary retention	10	4.66(2.5, 8.7)	4.65(2.48, 8.71)	28.38	2.21(1.35)	4.61(2.74)
nervous system disorders	nervous system disorder	10	4.37(2.34, 8.16)	4.37(2.33, 8.18)	25.71	2.12(1.26)	4.33(2.57)
investigations	drug level below therapeutic	10	13.11(6.98, 24.63)	13.09(6.99, 24.51)	108.27	3.67(2.8)	12.72(7.51)
eye disorders	diplopia	10	6.95(3.72, 12.99)	6.93(3.7, 12.98)	49.97	2.77(1.91)	6.84(4.05)
blood and lymphatic system disorders	agranulocytosis	10	5.91(3.16, 11.04)	5.9(3.15, 11.05)	40.13	2.54(1.68)	5.83(3.46)
skin and subcutaneous tissue disorders	erythema multiforme	9	6.6(3.41, 12.76)	6.59(3.38, 12.83)	42.02	2.7(1.8)	6.5(3.75)
respiratory, thoracic and mediastinal disorders	acute respiratory failure	8	4.87(2.42, 9.78)	4.86(2.4, 9.84)	24.27	2.27(1.32)	4.82(2.69)
nervous system disorders	extensor plantar response	8	47.27(22.75, 98.25)	47.19(22.85, 97.45)	325.06	5.41(4.41)	42.51(23.05)
nervous system disorders	idiopathic intracranial hypertension	8	10.65(5.28, 21.5)	10.64(5.25, 21.55)	68.12	3.38(2.42)	10.4(5.78)
nervous system disorders	hemiparesis	8	4.88(2.43, 9.8)	4.87(2.4, 9.86)	24.33	2.27(1.32)	4.83(2.69)
musculoskeletal and connective tissue disorders	compartment syndrome	8	22.99(11.28, 46.87)	22.95(11.33, 46.48)	159.22	4.45(3.48)	21.81(12.02)
infections and infestations	encephalitis	8	6.1(3.03, 12.27)	6.09(3.01, 12.33)	33.57	2.59(1.64)	6.02(3.35)
cardiac disorders	supraventricular tachycardia	8	7.14(3.55, 14.37)	7.13(3.52, 14.44)	41.45	2.81(1.86)	7.03(3.91)
blood and lymphatic system disorders	leukocytosis	8	4.28(2.13, 8.59)	4.27(2.11, 8.65)	19.87	2.08(1.14)	4.24(2.37)
vascular disorders	peripheral coldness	7	5(2.37, 10.54)	4.99(2.37, 10.51)	22.1	2.31(1.3)	4.95(2.65)
respiratory, thoracic and mediastinal disorders	pharyngeal oedema	7	7.63(3.61, 16.11)	7.61(3.61, 16.03)	39.51	2.91(1.9)	7.5(4.01)
nervous system disorders	cerebellar ataxia	7	69.91(31.39, 155.7)	69.8(31.25, 155.9)	406.89	5.91(4.83)	59.97(30.69)
nervous system disorders	chorea	7	24.26(11.32, 52.02)	24.23(11.28, 52.04)	147.37	4.52(3.49)	22.96(12.13)
nervous system disorders	neurological symptom	7	9.41(4.45, 19.91)	9.4(4.46, 19.8)	51.37	3.2(2.19)	9.21(4.92)
metabolism and nutrition disorders	lactose intolerance	7	26.69(12.43, 57.34)	26.65(12.41, 57.24)	162.49	4.65(3.62)	25.12(13.25)
injury, poisoning and procedural complications	upper limb fracture	7	9.47(4.47, 20.04)	9.46(4.49, 19.92)	51.78	3.21(2.2)	9.27(4.95)
infections and infestations	plasmodium falciparum infection	7	195.75(79.77, 480.34)	195.44(79.33, 481.47)	923.25	7.06(5.9)	133.57(63.02)
gastrointestinal disorders	vomiting projectile	7	15.62(7.34, 33.23)	15.59(7.4, 32.83)	92.18	3.91(2.89)	15.07(8.01)
gastrointestinal disorders	abnormal faeces	7	10.48(4.95, 22.21)	10.47(4.97, 22.05)	58.5	3.36(2.34)	10.24(5.46)
skin and subcutaneous tissue disorders	rash morbilliform	6	15.16(6.71, 34.24)	15.14(6.65, 34.49)	76.46	3.87(2.78)	14.64(7.4)
respiratory, thoracic and mediastinal disorders	hypoventilation	6	7.91(3.53, 17.75)	7.9(3.54, 17.65)	35.51	2.96(1.88)	7.77(3.95)
respiratory, thoracic and mediastinal disorders	respiratory acidosis	6	5.92(2.64, 13.26)	5.91(2.65, 13.2)	24.15	2.55(1.47)	5.84(2.98)
nervous system disorders	neurodegenerative disorder	6	104.84(42.83, 256.61)	104.7(42.5, 257.93)	493	6.39(5.21)	83.96(39.7)
nervous system disorders	seizure cluster	6	19.66(8.66, 44.6)	19.63(8.62, 44.71)	101.35	4.23(3.14)	18.8(9.47)
nervous system disorders	motor dysfunction	6	6.03(2.69, 13.51)	6.03(2.7, 13.47)	24.8	2.57(1.5)	5.95(3.03)
investigations	body temperature decreased	6	6.11(2.73, 13.68)	6.1(2.73, 13.62)	25.22	2.59(1.51)	6.03(3.07)
gastrointestinal disorders	tooth disorder	6	12.1(5.37, 27.25)	12.08(5.41, 26.98)	59.28	3.56(2.47)	11.77(5.97)
cardiac disorders	cardiomyopathy	6	5.44(2.43, 12.19)	5.44(2.44, 12.15)	21.46	2.43(1.35)	5.38(2.74)
blood and lymphatic system disorders	aplasia pure red cell	6	20.46(9.01, 46.44)	20.43(8.97, 46.53)	105.72	4.29(3.19)	19.53(9.83)
skin and subcutaneous tissue disorders	acute generalised exanthematous pustulosis	5	8.16(3.36, 19.77)	8.15(3.37, 19.69)	30.76	3(1.83)	8.01(3.82)
renal and urinary disorders	incontinence	5	10.18(4.19, 24.72)	10.16(4.21, 24.54)	40.34	3.31(2.14)	9.95(4.73)
nervous system disorders	coordination abnormal	5	4.43(1.83, 10.7)	4.43(1.83, 10.7)	13.13	2.13(0.97)	4.39(2.1)
nervous system disorders	areflexia	5	6.81(2.81, 16.47)	6.8(2.81, 16.43)	24.34	2.75(1.58)	6.71(3.2)
nervous system disorders	hypokinesia	5	5.79(2.39, 14)	5.78(2.39, 13.96)	19.52	2.52(1.35)	5.72(2.73)
metabolism and nutrition disorders	vitamin d deficiency	5	11.33(4.66, 27.56)	11.32(4.69, 27.35)	45.8	3.47(2.29)	11.05(5.25)
investigations	drug level above therapeutic	5	8.38(3.46, 20.33)	8.38(3.47, 20.24)	31.84	3.04(1.87)	8.23(3.92)
general disorders and administration site conditions	necrosis	5	8.45(3.49, 20.5)	8.44(3.49, 20.39)	32.17	3.05(1.88)	8.3(3.95)
eye disorders	pupillary reflex impaired	5	9.03(3.72, 21.92)	9.03(3.74, 21.81)	34.93	3.15(1.98)	8.86(4.22)
congenital, familial and genetic disorders	porphyria acute	5	58.23(22.84, 148.46)	58.17(22.7, 149.03)	246.66	5.68(4.44)	51.19(23.4)
psychiatric disorders	hallucination, tactile	4	15.67(5.77, 42.53)	15.66(5.76, 42.55)	52.9	3.92(2.63)	15.13(6.56)
psychiatric disorders	drug use disorder	4	9.42(3.49, 25.38)	9.41(3.46, 25.57)	29.41	3.21(1.92)	9.23(4.02)
nervous system disorders	hyporeflexia	4	8.82(3.28, 23.76)	8.82(3.25, 23.97)	27.15	3.11(1.83)	8.66(3.78)
nervous system disorders	hyperammonaemic encephalopathy	4	9.42(3.49, 25.38)	9.41(3.46, 25.57)	29.41	3.21(1.92)	9.23(4.02)
nervous system disorders	brain stem syndrome	4	24.66(8.99, 67.62)	24.63(9.06, 66.92)	85.67	4.54(3.24)	23.32(10.03)
nervous system disorders	subarachnoid haemorrhage	4	10.89(4.03, 29.39)	10.88(4, 29.56)	34.97	3.41(2.12)	10.63(4.63)
nervous system disorders	hepatic encephalopathy	4	6.14(2.29, 16.49)	6.14(2.3, 16.36)	16.95	2.6(1.32)	6.06(2.65)
nervous system disorders	hypoxic-ischaemic encephalopathy	4	5.48(2.04, 14.7)	5.47(2.05, 14.57)	14.44	2.44(1.16)	5.42(2.37)
investigations	blood albumin decreased	4	4.78(1.78, 12.8)	4.77(1.79, 12.71)	11.8	2.24(0.97)	4.73(2.07)
investigations	urine copper increased	4	838.35(153.51, 4578.4)	837.58(152.22, 4608.77)	1114.12	8.13(6.47)	279.86(67.61)
investigations	lymphocyte morphology abnormal	4	39.92(14.31, 111.38)	39.88(14.39, 110.51)	138.46	5.19(3.86)	36.5(15.47)
investigations	eosinophil count increased	4	5.05(1.88, 13.54)	5.05(1.9, 13.46)	12.82	2.32(1.05)	5(2.19)
general disorders and administration site conditions	infusion site extravasation	4	5.43(2.02, 14.55)	5.42(2.03, 14.44)	14.24	2.42(1.15)	5.36(2.35)
eye disorders	periorbital oedema	4	4.72(1.76, 12.66)	4.72(1.77, 12.58)	11.59	2.23(0.95)	4.68(2.05)
endocrine disorders	inappropriate antidiuretic hormone secretion	4	4.8(1.79, 12.88)	4.8(1.8, 12.79)	11.9	2.25(0.98)	4.76(2.08)
nervous system disorders	cerebellar syndrome	3	12.33(3.91, 38.87)	12.32(3.88, 39.16)	30.31	3.58(2.14)	11.99(4.59)
nervous system disorders	stupor	3	6.65(2.13, 20.82)	6.65(2.13, 20.73)	14.17	2.71(1.28)	6.56(2.52)
nervous system disorders	head titubation	3	15.71(4.96, 49.78)	15.7(4.94, 49.9)	39.81	3.92(2.48)	15.17(5.78)
nervous system disorders	metabolic encephalopathy	3	20.61(6.46, 65.71)	20.6(6.48, 65.48)	53.31	4.3(2.84)	19.68(7.46)
nervous system disorders	vith nerve paralysis	3	9.9(3.15, 31.12)	9.89(3.17, 30.82)	23.43	3.28(1.84)	9.69(3.72)
nervous system disorders	atonic seizures	3	9.67(3.08, 30.39)	9.66(3.1, 30.11)	22.78	3.24(1.81)	9.47(3.63)
investigations	coma scale abnormal	3	6.76(2.16, 21.16)	6.75(2.17, 21.04)	14.48	2.74(1.31)	6.66(2.56)
investigations	blood calcium decreased	3	5.44(1.74, 17)	5.44(1.75, 16.96)	10.73	2.43(1)	5.38(2.07)
injury, poisoning and procedural complications	product label confusion	3	12.96(4.11, 40.91)	12.95(4.07, 41.16)	32.1	3.65(2.21)	12.59(4.81)
immune system disorders	cross sensitivity reaction	3	33.98(10.47, 110.24)	33.96(10.48, 110.08)	88.76	4.98(3.49)	31.48(11.76)
hepatobiliary disorders	granulomatous liver disease	3	139.69(37.8, 516.18)	139.6(37.55, 519.04)	309.61	6.71(5.1)	104.95(35.16)
general disorders and administration site conditions	sudden unexplained death in epilepsy	3	16.12(5.09, 51.08)	16.11(5.07, 51.21)	40.94	3.96(2.51)	15.55(5.92)
general disorders and administration site conditions	extravasation	3	6.29(2.01, 19.66)	6.28(2.01, 19.57)	13.13	2.63(1.2)	6.2(2.39)
gastrointestinal disorders	portal venous gas	3	139.69(37.8, 516.18)	139.6(37.55, 519.04)	309.61	6.71(5.1)	104.95(35.16)
gastrointestinal disorders	tooth development disorder	3	29.93(9.27, 96.61)	29.91(9.23, 96.95)	78.25	4.81(3.33)	27.99(10.5)
gastrointestinal disorders	gastrointestinal hypomotility	3	26.75(8.32, 85.97)	26.73(8.25, 86.64)	69.85	4.65(3.19)	25.19(9.48)
congenital, familial and genetic disorders	porphyria	3	125.72(34.59, 456.99)	125.64(34.46, 458.07)	285.34	6.6(4.99)	96.88(32.9)
cardiac disorders	cardiac arrest neonatal	3	17.46(5.5, 55.44)	17.45(5.49, 55.46)	44.66	4.07(2.62)	16.79(6.39)
cardiac disorders	atrioventricular block second degree	3	8.67(2.76, 27.21)	8.66(2.78, 26.99)	19.93	3.09(1.66)	8.51(3.27)
cardiac disorders	pulseless electrical activity	3	7.86(2.51, 24.63)	7.85(2.52, 24.47)	17.61	2.95(1.52)	7.73(2.97)
Pregabalin
psychiatric disorders	drug abuse	208	56.71(48.98, 65.66)	52.43(45.71, 60.14)	9740.87	5.6(5.4)	48.67(43.05)
nervous system disorders	somnolence	98	6.91(5.65, 8.47)	6.7(5.51, 8.15)	473.08	2.73(2.44)	6.64(5.61)
injury, poisoning and procedural complications	product use issue	69	3.06(2.41, 3.89)	3.01(2.38, 3.81)	92.81	1.58(1.24)	3(2.45)
nervous system disorders	coma	65	20.07(15.64, 25.76)	19.61(15.5, 24.81)	1116.63	4.25(3.9)	19.08(15.48)
injury, poisoning and procedural complications	overdose	59	3(2.32, 3.89)	2.96(2.29, 3.82)	76.83	1.56(1.19)	2.95(2.38)
psychiatric disorders	drug use disorder	44	215.33(153.04, 302.96)	211.84(151.81, 295.61)	7001.8	7.33(6.86)	160.87(120.89)
injury, poisoning and procedural complications	intentional product misuse	44	13.62(10.08, 18.39)	13.41(9.99, 17.99)	495.95	3.72(3.29)	13.16(10.23)
eye disorders	mydriasis	44	16.79(12.42, 22.7)	16.54(12.33, 22.19)	627.25	4.01(3.58)	16.16(12.55)
nervous system disorders	altered state of consciousness	42	25.23(18.49, 34.41)	24.85(18.16, 34)	927.3	4.58(4.14)	23.99(18.5)
psychiatric disorders	agitation	37	4.45(3.21, 6.16)	4.4(3.22, 6.02)	96.82	2.13(1.67)	4.38(3.33)
eye disorders	miosis	35	27.93(19.88, 39.25)	27.59(19.77, 38.5)	861.44	4.73(4.25)	26.53(19.95)
injury, poisoning and procedural complications	intentional overdose	30	3.12(2.17, 4.47)	3.09(2.17, 4.4)	42.46	1.62(1.11)	3.08(2.28)
general disorders and administration site conditions	withdrawal syndrome	29	20.71(14.28, 30.03)	20.5(14.13, 29.75)	522.04	4.32(3.79)	19.91(14.59)
cardiac disorders	bradycardia	29	6.27(4.34, 9.05)	6.21(4.28, 9.01)	125.79	2.62(2.1)	6.16(4.53)
psychiatric disorders	drug dependence	28	15.62(10.72, 22.76)	15.46(10.65, 22.44)	370.45	3.92(3.39)	15.14(11.04)
nervous system disorders	depressed level of consciousness	28	7.54(5.19, 10.97)	7.47(5.15, 10.84)	155.5	2.89(2.36)	7.4(5.41)
injury, poisoning and procedural complications	poisoning	25	26.06(17.45, 38.94)	25.83(17.45, 38.23)	574.67	4.64(4.07)	24.9(17.8)
psychiatric disorders	confusional state	21	4.96(3.22, 7.63)	4.93(3.2, 7.59)	65.41	2.29(1.69)	4.9(3.42)
injury, poisoning and procedural complications	accidental exposure to product	20	4.71(3.03, 7.32)	4.68(3.04, 7.2)	57.6	2.22(1.6)	4.66(3.22)
psychiatric disorders	hallucination	18	3.62(2.28, 5.77)	3.61(2.26, 5.78)	33.79	1.85(1.19)	3.59(2.44)
nervous system disorders	loss of consciousness	18	3.2(2.01, 5.09)	3.18(1.99, 5.09)	26.88	1.67(1.01)	3.17(2.15)
injury, poisoning and procedural complications	prescription drug used without a prescription	17	32.84(20.15, 53.53)	32.64(20, 53.28)	497.16	4.96(4.28)	31.16(20.71)
injury, poisoning and procedural complications	maternal exposure during pregnancy	17	6.78(4.2, 10.95)	6.75(4.22, 10.8)	82.47	2.74(2.07)	6.69(4.48)
nervous system disorders	ataxia	15	9.06(5.44, 15.11)	9.02(5.42, 15.01)	105.59	3.16(2.44)	8.91(5.81)
general disorders and administration site conditions	drug withdrawal syndrome	14	9.07(5.35, 15.39)	9.03(5.32, 15.33)	98.7	3.16(2.42)	8.92(5.73)
general disorders and administration site conditions	hypothermia	13	8.41(4.86, 14.54)	8.37(4.83, 14.49)	83.36	3.05(2.29)	8.28(5.23)
nervous system disorders	paraesthesia	12	4.12(2.33, 7.27)	4.1(2.32, 7.24)	28	2.03(1.24)	4.08(2.54)
musculoskeletal and connective tissue disorders	muscle twitching	12	7.93(4.48, 14.03)	7.9(4.47, 13.95)	71.53	2.97(2.18)	7.82(4.85)
respiratory, thoracic and mediastinal disorders	bradypnoea	11	24.79(13.56, 45.3)	24.69(13.45, 45.33)	241.13	4.58(3.74)	23.84(14.4)
general disorders and administration site conditions	developmental delay	11	6.5(3.59, 11.79)	6.48(3.6, 11.67)	50.51	2.68(1.86)	6.43(3.91)
eye disorders	vision blurred	11	3.71(2.05, 6.71)	3.69(2.05, 6.64)	21.53	1.88(1.06)	3.68(2.24)
respiratory, thoracic and mediastinal disorders	upper airway obstruction	10	78.45(40.7, 151.24)	78.17(40.94, 149.26)	681.64	6.13(5.23)	70.04(40.44)
renal and urinary disorders	urinary retention	9	6.91(3.58, 13.34)	6.89(3.61, 13.16)	44.87	2.77(1.87)	6.83(3.94)
nervous system disorders	amnesia	9	7.23(3.75, 13.97)	7.21(3.78, 13.77)	47.67	2.84(1.94)	7.15(4.12)
nervous system disorders	balance disorder	8	6.59(3.28, 13.23)	6.57(3.31, 13.05)	37.43	2.7(1.75)	6.52(3.64)
psychiatric disorders	behaviour disorder	7	7.48(3.55, 15.78)	7.47(3.55, 15.73)	38.77	2.89(1.88)	7.39(3.96)
nervous system disorders	dysaesthesia	7	84.78(38.57, 186.33)	84.56(38.61, 185.2)	512.78	6.23(5.17)	75.13(38.87)
injury, poisoning and procedural complications	poisoning deliberate	7	6.84(3.25, 14.43)	6.83(3.24, 14.38)	34.49	2.76(1.75)	6.77(3.63)
cardiac disorders	angina pectoris	7	25.2(11.84, 53.66)	25.14(11.94, 52.95)	156.36	4.6(3.58)	24.26(12.89)
psychiatric disorders	thinking abnormal	6	7.3(3.26, 16.34)	7.29(3.26, 16.28)	32.21	2.85(1.78)	7.22(3.68)
psychiatric disorders	substance use disorder	6	159.81(65.51, 389.88)	159.46(66.01, 385.21)	761.95	7.01(5.83)	128.79(61.07)
nervous system disorders	hyperreflexia	6	9.6(4.29, 21.52)	9.58(4.29, 21.4)	45.48	3.24(2.16)	9.46(4.82)
nervous system disorders	agitation neonatal	6	9(4.02, 20.15)	8.98(4.02, 20.06)	41.98	3.15(2.07)	8.87(4.52)
injury, poisoning and procedural complications	exposure via breast milk	6	4.13(1.85, 9.22)	4.12(1.84, 9.2)	14.11	2.04(0.96)	4.1(2.09)
congenital, familial and genetic disorders	renal aplasia	6	26.63(11.77, 60.28)	26.58(11.67, 60.54)	142.02	4.68(3.58)	25.59(12.92)
congenital, familial and genetic disorders	cryptorchism	6	10.51(4.69, 23.57)	10.49(4.7, 23.43)	50.73	3.37(2.29)	10.34(5.26)
skin and subcutaneous tissue disorders	cold sweat	5	8.67(3.58, 20.95)	8.65(3.58, 20.9)	33.41	3.1(1.93)	8.55(4.09)
psychiatric disorders	bradyphrenia	5	20.17(8.28, 49.14)	20.13(8.33, 48.63)	88.25	4.29(3.11)	19.57(9.29)
psychiatric disorders	substance abuse	5	11.64(4.8, 28.19)	11.62(4.81, 28.07)	47.68	3.52(2.35)	11.43(5.45)
nervous system disorders	tonic convulsion	5	11.68(4.82, 28.29)	11.66(4.83, 28.17)	47.88	3.52(2.35)	11.47(5.47)
investigations	benzodiazepine drug level decreased	5	1664.12(322.71, 8581.29)	1661.05(320.15, 8617.97)	2370.08	8.89(7.36)	475.3(120.48)
eye disorders	visual acuity reduced	5	6.31(2.61, 15.24)	6.3(2.61, 15.22)	22.11	2.64(1.48)	6.25(2.99)
vascular disorders	haemodynamic instability	4	5.35(2, 14.33)	5.35(2.01, 14.25)	14.03	2.41(1.14)	5.31(2.33)
respiratory, thoracic and mediastinal disorders	respiratory alkalosis	4	29.57(10.85, 80.57)	29.53(10.87, 80.24)	105.57	4.82(3.52)	28.32(12.24)
respiratory, thoracic and mediastinal disorders	hypoventilation	4	8.56(3.19, 22.96)	8.55(3.21, 22.78)	26.32	3.08(1.8)	8.45(3.7)
respiratory, thoracic and mediastinal disorders	asphyxia	4	7.85(2.93, 21.05)	7.84(2.94, 20.89)	23.6	2.96(1.68)	7.76(3.4)
nervous system disorders	horner's syndrome	4	70.04(24.98, 196.38)	69.94(24.75, 197.64)	245.93	5.99(4.65)	63.37(26.75)
nervous system disorders	bradykinesia	4	33.69(12.33, 92.06)	33.64(12.38, 91.41)	120.59	5(3.7)	32.07(13.83)
nervous system disorders	motor dysfunction	4	6.4(2.39, 17.14)	6.39(2.4, 17.03)	18.01	2.66(1.39)	6.34(2.78)
eye disorders	conjunctival hyperaemia	4	8.75(3.26, 23.49)	8.74(3.28, 23.29)	27.08	3.11(1.84)	8.64(3.78)
congenital, familial and genetic disorders	telangiectasia congenital	4	266.16(83.42, 849.17)	265.77(83.62, 844.74)	753.64	7.57(6.11)	190.12(72.02)
congenital, familial and genetic disorders	naevus flammeus	4	47.53(17.22, 131.16)	47.46(17.13, 131.51)	169.8	5.47(4.15)	44.36(18.97)
congenital, familial and genetic disorders	congenital inguinal hernia	4	40.33(14.69, 110.72)	40.27(14.82, 109.42)	144.42	5.25(3.94)	38.02(16.33)
cardiac disorders	sinus bradycardia	4	5.66(2.11, 15.16)	5.65(2.12, 15.05)	15.2	2.49(1.22)	5.62(2.46)
respiratory, thoracic and mediastinal disorders	neonatal asphyxia	3	9.5(3.04, 29.72)	9.49(3.04, 29.58)	22.47	3.23(1.8)	9.37(3.61)
pregnancy, puerperium and perinatal conditions	foetal malnutrition	3	45.35(14.07, 146.14)	45.3(13.98, 146.83)	121.68	5.41(3.94)	42.47(15.95)
nervous system disorders	neuralgia	3	8.01(2.57, 25.03)	8.01(2.57, 24.97)	18.17	2.99(1.56)	7.92(3.05)
nervous system disorders	neonatal epileptic seizure	3	285.07(73.68, 1102.98)	284.75(73.64, 1101.04)	593.79	7.64(5.99)	199.63(64.35)
nervous system disorders	guillain-barre syndrome	3	15(4.77, 47.14)	14.99(4.81, 46.72)	38.3	3.88(2.44)	14.68(5.63)
nervous system disorders	sensory disturbance	3	6.08(1.95, 18.97)	6.08(1.95, 18.95)	12.61	2.59(1.17)	6.03(2.33)
nervous system disorders	paralysis	3	5.96(1.91, 18.57)	5.95(1.91, 18.54)	12.25	2.56(1.14)	5.91(2.28)
musculoskeletal and connective tissue disorders	hypertonia neonatal	3	9.15(2.93, 28.62)	9.14(2.93, 28.49)	21.47	3.18(1.75)	9.03(3.48)
investigations	coma scale abnormal	3	10.73(3.43, 33.59)	10.72(3.44, 33.41)	26.01	3.4(1.97)	10.56(4.06)
general disorders and administration site conditions	sensation of foreign body	3	12.32(3.93, 38.61)	12.3(3.95, 38.34)	30.59	3.6(2.16)	12.1(4.65)
congenital, familial and genetic disorders	anterior displaced anus	3	221.72(59.99, 819.44)	221.47(59.57, 823.44)	493.83	7.38(5.76)	166.35(55.72)
Rufinamide
nervous system disorders	status epilepticus	15	49.29(29.3, 82.92)	47.12(28.87, 76.91)	671.29	5.54(4.82)	46.68(30.21)
nervous system disorders	seizure	14	7.12(4.17, 12.16)	6.86(4.12, 11.42)	70.46	2.78(2.03)	6.85(4.38)
nervous system disorders	somnolence	9	5.36(2.76, 10.4)	5.24(2.74, 10.01)	31.01	2.39(1.48)	5.24(3.01)
psychiatric disorders	aggression	6	4.84(2.16, 10.86)	4.77(2.18, 10.45)	17.94	2.25(1.17)	4.77(2.43)
investigations	weight decreased	6	6.77(3.02, 15.2)	6.67(3.05, 14.61)	28.96	2.74(1.66)	6.66(3.39)
general disorders and administration site conditions	drug interaction	6	6.23(2.78, 13.97)	6.14(2.8, 13.45)	25.83	2.62(1.54)	6.13(3.12)
skin and subcutaneous tissue disorders	stevens-johnson syndrome	5	15.39(6.35, 37.26)	15.17(6.4, 35.94)	66.04	3.92(2.75)	15.13(7.22)
psychiatric disorders	abnormal behaviour	5	4.64(1.92, 11.24)	4.59(1.94, 10.87)	14.07	2.2(1.03)	4.59(2.19)
infections and infestations	pneumonia aspiration	4	26.04(9.69, 69.98)	25.74(9.66, 68.58)	94.67	4.68(3.4)	25.61(11.2)
general disorders and administration site conditions	gait disturbance	4	7.95(2.96, 21.32)	7.87(2.95, 20.97)	23.97	2.97(1.7)	7.86(3.44)
respiratory, thoracic and mediastinal disorders	oropharyngeal pain	3	6.25(2, 19.5)	6.2(1.99, 19.32)	13.1	2.63(1.21)	6.2(2.39)
nervous system disorders	coordination abnormal	3	45.69(14.58, 143.13)	45.29(14.53, 141.16)	128.76	5.49(4.06)	44.88(17.26)
nervous system disorders	balance disorder	3	20.73(6.64, 64.75)	20.55(6.59, 64.05)	55.59	4.36(2.93)	20.47(7.89)
nervous system disorders	psychomotor hyperactivity	3	6.23(2, 19.42)	6.18(1.98, 19.26)	13.03	2.63(1.2)	6.17(2.38)
nervous system disorders	epilepsy	3	5.97(1.91, 18.61)	5.92(1.9, 18.45)	12.27	2.56(1.14)	5.92(2.28)
investigations	electrocardiogram qt shortened	3	1138.91(323.05, 4015.22)	1128.69(321.96, 3956.89)	2746.33	9.84(8.26)	917.25(319.6)
general disorders and administration site conditions	treatment failure	3	7.85(2.52, 24.49)	7.79(2.5, 24.28)	17.74	2.96(1.54)	7.78(3)
gastrointestinal disorders	pancreatitis	3	10.61(3.4, 33.11)	10.53(3.38, 32.82)	25.83	3.39(1.97)	10.51(4.05)
Tiagabine
nervous system disorders	status epilepticus	7	105(48.23, 228.62)	95.67(47.24, 193.74)	653.44	6.57(5.52)	95.25(49.67)
nervous system disorders	coma	3	30.59(9.64, 97.08)	29.45(9.64, 90.01)	82.46	4.88(3.43)	29.41(11.19)
psychiatric disorders	suicide attempt	3	13.29(4.19, 42.16)	12.82(4.19, 39.18)	32.77	3.68(2.23)	12.81(4.88)
Topiramate
nervous system disorders	epilepsy	74	7.44(5.9, 9.38)	7.37(5.83, 9.32)	397.05	2.85(2.52)	7.2(5.93)
investigations	weight decreased	69	3.63(2.86, 4.61)	3.6(2.85, 4.55)	128.45	1.84(1.49)	3.57(2.92)
metabolism and nutrition disorders	metabolic acidosis	67	7.61(5.96, 9.72)	7.55(5.97, 9.55)	370.64	2.88(2.53)	7.37(6.01)
nervous system disorders	status epilepticus	51	7.98(6.04, 10.56)	7.93(6.03, 10.43)	300.26	2.95(2.55)	7.73(6.12)
congenital, familial and genetic disorders	atrial septal defect	41	4.05(2.97, 5.52)	4.03(2.95, 5.51)	92.23	2(1.55)	3.99(3.08)
psychiatric disorders	confusional state	40	3.75(2.74, 5.13)	3.74(2.73, 5.12)	79.19	1.89(1.44)	3.7(2.85)
nervous system disorders	disturbance in attention	37	3.43(2.48, 4.75)	3.41(2.49, 4.67)	62.49	1.76(1.3)	3.38(2.58)
psychiatric disorders	hallucination, visual	34	7.38(5.25, 10.39)	7.35(5.27, 10.26)	181.64	2.84(2.36)	7.18(5.4)
nervous system disorders	ataxia	34	8.27(5.88, 11.65)	8.24(5.91, 11.5)	209.87	3(2.52)	8.02(6.02)
eye disorders	myopia	33	73.02(49.67, 107.34)	72.67(49.1, 107.55)	1836.11	5.84(5.31)	57.41(41.59)
pregnancy, puerperium and perinatal conditions	small for dates baby	32	4.46(3.14, 6.33)	4.45(3.13, 6.33)	84.15	2.13(1.64)	4.39(3.27)
nervous system disorders	cognitive disorder	32	9.35(6.57, 13.32)	9.31(6.54, 13.25)	229.65	3.18(2.67)	9.04(6.72)
nervous system disorders	encephalopathy	32	4.46(3.14, 6.33)	4.45(3.13, 6.33)	84.15	2.13(1.64)	4.39(3.27)
renal and urinary disorders	nephrolithiasis	31	14.42(10.04, 20.71)	14.36(10.09, 20.43)	365.87	3.77(3.26)	13.68(10.11)
nervous system disorders	speech disorder	31	5.25(3.67, 7.49)	5.23(3.68, 7.44)	104.07	2.36(1.86)	5.15(3.82)
nervous system disorders	paraesthesia	30	4.11(2.86, 5.9)	4.1(2.88, 5.83)	69.27	2.02(1.51)	4.05(2.99)
skin and subcutaneous tissue disorders	anhidrosis	28	260.46(154.87, 438.04)	259.39(155.82, 431.79)	3666.92	7.05(6.41)	132.46(85.74)
nervous system disorders	memory impairment	27	6.73(4.59, 9.87)	6.71(4.62, 9.74)	128.08	2.72(2.17)	6.57(4.77)
renal and urinary disorders	renal tubular acidosis	26	45.23(29.84, 68.57)	45.07(29.86, 68.02)	959.45	5.28(4.69)	38.74(27.35)
nervous system disorders	generalised tonic-clonic seizure	26	3.75(2.55, 5.53)	3.74(2.53, 5.53)	51.61	1.89(1.34)	3.71(2.68)
nervous system disorders	hypotonia	26	4.05(2.75, 5.97)	4.04(2.73, 5.98)	58.54	2(1.45)	3.99(2.88)
general disorders and administration site conditions	drug resistance	24	4.92(3.28, 7.37)	4.91(3.25, 7.41)	73.37	2.27(1.7)	4.84(3.45)
general disorders and administration site conditions	treatment failure	23	3.17(2.1, 4.78)	3.16(2.09, 4.77)	33.58	1.65(1.07)	3.13(2.22)
psychiatric disorders	anorexia nervosa	21	152.95(89.49, 261.43)	152.48(89.82, 258.85)	2016.09	6.61(5.9)	97.64(62.35)
nervous system disorders	aphasia	21	6.82(4.42, 10.52)	6.8(4.42, 10.47)	101.32	2.73(2.12)	6.65(4.63)
nervous system disorders	migraine	21	3.88(2.52, 5.97)	3.87(2.51, 5.96)	44.04	1.94(1.33)	3.83(2.67)
metabolism and nutrition disorders	hypokalaemia	21	3.37(2.19, 5.19)	3.36(2.18, 5.17)	34.49	1.74(1.13)	3.34(2.33)
nervous system disorders	infantile spasms	20	17.67(11.23, 27.79)	17.62(11.23, 27.66)	294.24	4.05(3.42)	16.59(11.36)
nervous system disorders	amnesia	19	6(3.8, 9.46)	5.98(3.81, 9.39)	77.19	2.55(1.91)	5.88(4.01)
nervous system disorders	dysarthria	19	3.92(2.49, 6.17)	3.91(2.49, 6.14)	40.67	1.95(1.32)	3.87(2.65)
psychiatric disorders	bradyphrenia	18	30.3(18.6, 49.36)	30.22(18.51, 49.33)	457.24	4.77(4.09)	27.27(18.13)
psychiatric disorders	eating disorder	18	7.03(4.4, 11.24)	7.02(4.39, 11.24)	90.57	2.78(2.12)	6.87(4.64)
metabolism and nutrition disorders	hyperammonaemia	18	7.57(4.74, 12.11)	7.56(4.72, 12.1)	99.63	2.88(2.22)	7.38(4.98)
metabolism and nutrition disorders	acidosis	18	6.87(4.3, 10.98)	6.86(4.29, 10.98)	87.88	2.75(2.09)	6.71(4.54)
gastrointestinal disorders	necrotising colitis	18	18.65(11.56, 30.08)	18.6(11.62, 29.77)	280.39	4.13(3.45)	17.46(11.7)
psychiatric disorders	psychotic disorder	17	3.36(2.08, 5.42)	3.35(2.09, 5.36)	27.71	1.73(1.06)	3.32(2.23)
renal and urinary disorders	nephrocalcinosis	16	17.1(10.31, 28.35)	17.06(10.25, 28.4)	227.46	4.01(3.3)	16.1(10.54)
nervous system disorders	mental impairment	16	9.88(6, 16.28)	9.86(6.04, 16.09)	122.89	3.25(2.56)	9.55(6.28)
nervous system disorders	sedation	16	4.06(2.48, 6.65)	4.05(2.48, 6.61)	36.25	2(1.31)	4.01(2.65)
general disorders and administration site conditions	temperature intolerance	16	30.13(17.96, 50.54)	30.06(18.06, 50.04)	404.29	4.76(4.04)	27.14(17.6)
gastrointestinal disorders	necrotising enterocolitis neonatal	16	29.71(17.72, 49.82)	29.65(17.81, 49.36)	398.89	4.74(4.02)	26.8(17.39)
eye disorders	angle closure glaucoma	16	195.85(102.81, 373.07)	195.39(102.33, 373.08)	1791.47	6.83(6)	113.54(66.22)
respiratory, thoracic and mediastinal disorders	respiratory disorder neonatal	15	4.23(2.54, 7.05)	4.22(2.54, 7.02)	36.36	2.06(1.35)	4.17(2.72)
nervous system disorders	coordination abnormal	15	8.72(5.21, 14.59)	8.7(5.23, 14.48)	99.1	3.08(2.36)	8.46(5.5)
injury, poisoning and procedural complications	heat stroke	15	139.27(74.63, 259.88)	138.96(74.22, 260.18)	1354.16	6.52(5.7)	91.93(54.55)
general disorders and administration site conditions	hyperthermia	15	7.34(4.39, 12.27)	7.33(4.4, 12.2)	79.8	2.84(2.12)	7.16(4.66)
general disorders and administration site conditions	developmental delay	15	3.47(2.09, 5.78)	3.47(2.08, 5.78)	26.03	1.78(1.07)	3.44(2.24)
congenital, familial and genetic disorders	cleft lip and palate	15	20.09(11.88, 33.97)	20.05(11.81, 34.04)	252.66	4.23(3.49)	18.73(12.07)
congenital, familial and genetic disorders	fanconi syndrome	15	19.42(11.49, 32.81)	19.37(11.41, 32.88)	243.84	4.18(3.45)	18.14(11.69)
reproductive system and breast disorders	amenorrhoea	14	6.34(3.73, 10.78)	6.33(3.73, 10.75)	61.43	2.63(1.89)	6.21(3.98)
psychiatric disorders	social avoidant behaviour	14	5.42(3.19, 9.21)	5.41(3.19, 9.18)	49.38	2.41(1.67)	5.32(3.42)
nervous system disorders	petit mal epilepsy	14	4.54(2.67, 7.7)	4.53(2.67, 7.69)	37.91	2.16(1.42)	4.47(2.87)
congenital, familial and genetic disorders	cleft lip	14	30.64(17.62, 53.29)	30.58(17.66, 52.94)	359.66	4.78(4.01)	27.56(17.34)
pregnancy, puerperium and perinatal conditions	foetal growth restriction	13	4.24(2.45, 7.35)	4.24(2.45, 7.34)	31.68	2.07(1.3)	4.19(2.65)
nervous system disorders	psychomotor skills impaired	13	17.58(10.03, 30.83)	17.55(9.94, 30.98)	190.48	4.05(3.27)	16.54(10.34)
metabolism and nutrition disorders	hypophagia	13	3.23(1.87, 5.58)	3.22(1.86, 5.57)	19.73	1.68(0.92)	3.2(2.02)
general disorders and administration site conditions	multiple-drug resistance	13	7.33(4.23, 12.73)	7.32(4.23, 12.67)	69.1	2.84(2.07)	7.15(4.51)
congenital, familial and genetic disorders	gitelman's syndrome	13	1166.42(332.31, 4094.18)	1164.19(332.08, 4081.34)	2832.86	7.78(6.75)	219.1(76.62)
renal and urinary disorders	calculus urinary	12	33.99(18.64, 62)	33.94(18.49, 62.31)	340.59	4.92(4.09)	30.24(18.29)
metabolism and nutrition disorders	hypocalcaemia	12	4.09(2.31, 7.24)	4.09(2.32, 7.22)	27.56	2.01(1.22)	4.04(2.51)
investigations	ammonia increased	12	8.28(4.66, 14.71)	8.27(4.68, 14.6)	74.38	3.01(2.21)	8.05(4.98)
congenital, familial and genetic disorders	cleft palate	12	9.61(5.4, 17.1)	9.59(5.43, 16.93)	89.22	3.22(2.42)	9.3(5.74)
psychiatric disorders	sopor	11	5.52(3.04, 10.03)	5.51(3.06, 9.92)	39.84	2.44(1.61)	5.42(3.29)
metabolism and nutrition disorders	hyperchloraemia	11	59.2(30.81, 113.76)	59.1(30.95, 112.85)	515.05	5.6(4.71)	48.63(28.15)
metabolism and nutrition disorders	failure to thrive	11	5.8(3.19, 10.55)	5.79(3.22, 10.42)	42.73	2.51(1.68)	5.69(3.45)
investigations	drug level decreased	11	3.68(2.03, 6.67)	3.67(2.04, 6.61)	21.1	1.86(1.04)	3.64(2.21)
gastrointestinal disorders	inguinal hernia	11	10.38(5.68, 18.97)	10.37(5.65, 19.04)	89.68	3.32(2.49)	10.02(6.05)
eye disorders	blindness	11	3.84(2.12, 6.97)	3.84(2.13, 6.91)	22.77	1.93(1.1)	3.8(2.31)
ear and labyrinth disorders	hypoacusis	11	8.63(4.73, 15.73)	8.62(4.69, 15.83)	71.76	3.07(2.24)	8.38(5.07)
congenital, familial and genetic disorders	hypospadias	11	4.97(2.74, 9.03)	4.97(2.76, 8.95)	34.23	2.29(1.47)	4.89(2.97)
psychiatric disorders	bulimia nervosa	10	103.48(49.88, 214.67)	103.33(50.04, 213.39)	731.91	6.23(5.26)	74.91(40.68)
nervous system disorders	sensory disturbance	10	8.23(4.38, 15.44)	8.22(4.39, 15.39)	61.51	3(2.13)	8(4.72)
musculoskeletal and connective tissue disorders	hypotonia neonatal	10	4.26(2.28, 7.95)	4.25(2.27, 7.96)	24.48	2.07(1.21)	4.2(2.49)
eye disorders	flat anterior chamber of eye	10	672.63(210.9, 2145.22)	671.65(211.31, 2134.82)	1913.3	7.59(6.47)	192.61(72.98)
eye disorders	cataract	10	5.8(3.1, 10.85)	5.79(3.09, 10.84)	38.8	2.51(1.65)	5.69(3.37)
skin and subcutaneous tissue disorders	hypohidrosis	9	121.06(55.1, 265.95)	120.9(55.2, 264.8)	738.04	6.39(5.35)	83.69(43.32)
nervous system disorders	hyperammonaemic encephalopathy	9	13.99(7.16, 27.36)	13.98(7.18, 27.22)	103.08	3.74(2.82)	13.33(7.61)
musculoskeletal and connective tissue disorders	osteoporosis	9	6.94(3.58, 13.45)	6.93(3.56, 13.49)	44.51	2.76(1.85)	6.78(3.9)
metabolism and nutrition disorders	weight gain poor	9	4.48(2.32, 8.67)	4.48(2.3, 8.72)	23.92	2.14(1.24)	4.42(2.55)
investigations	intraocular pressure increased	9	6.88(3.55, 13.33)	6.87(3.53, 13.38)	44.02	2.75(1.84)	6.72(3.86)
respiratory, thoracic and mediastinal disorders	pulmonary artery stenosis	8	15.82(7.75, 32.29)	15.8(7.8, 32)	104.78	3.91(2.93)	14.98(8.25)
renal and urinary disorders	glycosuria	8	15.94(7.81, 32.53)	15.92(7.86, 32.24)	105.62	3.92(2.94)	15.09(8.3)
psychiatric disorders	psychomotor retardation	8	9.96(4.92, 20.18)	9.95(4.91, 20.15)	62.11	3.27(2.31)	9.63(5.33)
psychiatric disorders	negativism	8	9.96(4.92, 20.18)	9.95(4.91, 20.15)	62.11	3.27(2.31)	9.63(5.33)
nervous system disorders	drug withdrawal convulsions	8	6.62(3.28, 13.36)	6.61(3.26, 13.39)	37.21	2.7(1.74)	6.48(3.6)
metabolism and nutrition disorders	polydipsia	8	10.65(5.25, 21.6)	10.64(5.25, 21.55)	67.22	3.36(2.4)	10.27(5.69)
congenital, familial and genetic disorders	congenital arterial malformation	8	52.48(24.59, 111.99)	52.42(24.41, 112.58)	337.65	5.46(4.44)	44.03(23.35)
congenital, familial and genetic disorders	cryptorchism	8	5.6(2.78, 11.29)	5.6(2.77, 11.34)	29.6	2.46(1.51)	5.5(3.06)
congenital, familial and genetic disorders	dysmorphism	8	4.03(2, 8.1)	4.02(1.99, 8.14)	17.92	1.99(1.04)	3.98(2.22)
congenital, familial and genetic disorders	oesophageal atresia	8	17.49(8.55, 35.78)	17.47(8.63, 35.38)	116.67	4.04(3.07)	16.47(9.05)
cardiac disorders	sinus bradycardia	8	4.57(2.27, 9.19)	4.56(2.25, 9.23)	21.89	2.17(1.22)	4.5(2.51)
vascular disorders	hypovolaemic shock	7	9.23(4.34, 19.61)	9.22(4.38, 19.42)	49.59	3.16(2.14)	8.95(4.76)
reproductive system and breast disorders	oligomenorrhoea	7	34.86(15.86, 76.64)	34.83(15.9, 76.29)	203.6	4.95(3.89)	30.94(16.01)
nervous system disorders	myoclonic epilepsy	7	7.41(3.5, 15.71)	7.4(3.51, 15.58)	37.74	2.85(1.84)	7.23(3.86)
nervous system disorders	hepatic encephalopathy	7	6.97(3.29, 14.77)	6.97(3.31, 14.68)	34.86	2.77(1.75)	6.81(3.64)
nervous system disorders	central nervous system lesion	7	5.94(2.81, 12.56)	5.93(2.82, 12.49)	28.09	2.54(1.53)	5.83(3.11)
nervous system disorders	motor dysfunction	7	4.52(2.14, 9.55)	4.52(2.15, 9.52)	18.88	2.16(1.15)	4.46(2.39)
musculoskeletal and connective tissue disorders	hypophosphataemic osteomalacia	7	89.64(38.1, 210.94)	89.55(37.8, 212.13)	459.72	6.07(4.95)	67.41(32.94)
musculoskeletal and connective tissue disorders	hypertonia neonatal	7	8.67(4.09, 18.42)	8.67(4.12, 18.26)	45.99	3.07(2.06)	8.43(4.49)
investigations	bone density abnormal	7	94.13(39.79, 222.67)	94.03(39.69, 222.74)	477.26	6.13(4.99)	69.91(34.01)
injury, poisoning and procedural complications	femur fracture	7	5.47(2.59, 11.57)	5.47(2.6, 11.52)	25.04	2.43(1.42)	5.38(2.87)
general disorders and administration site conditions	rebound effect	7	6.82(3.22, 14.45)	6.81(3.23, 14.34)	33.87	2.74(1.72)	6.67(3.56)
eye disorders	acute myopia	7	209.17(77.88, 561.82)	208.96(78.43, 556.76)	814.92	6.88(5.67)	117.98(51.61)
eye disorders	retinal disorder	7	23.83(11, 51.63)	23.81(11.09, 51.14)	140.49	4.46(3.41)	21.95(11.49)
eye disorders	glaucoma	7	7.94(3.74, 16.85)	7.94(3.77, 16.72)	41.22	2.95(1.94)	7.74(4.12)
congenital, familial and genetic disorders	aorticopulmonary septal defect	7	376.51(119.47, 1186.6)	376.12(118.33, 1195.49)	1091.21	7.3(6.03)	157.3(60.2)
congenital, familial and genetic disorders	congenital choroid plexus cyst	7	22.15(10.24, 47.88)	22.12(10.3, 47.51)	130.45	4.36(3.32)	20.52(10.76)
congenital, familial and genetic disorders	microcephaly	7	5.42(2.57, 11.47)	5.42(2.57, 11.41)	24.73	2.41(1.4)	5.33(2.85)
surgical and medical procedures	self-medication	6	10.34(4.57, 23.38)	10.33(4.54, 23.53)	48.71	3.32(2.23)	9.99(5.05)
respiratory, thoracic and mediastinal disorders	nasal inflammation	6	55.63(23.09, 134.04)	55.58(23.01, 134.27)	266.49	5.53(4.36)	46.23(22.15)
renal and urinary disorders	polyuria	6	4.34(1.93, 9.72)	4.33(1.94, 9.67)	15.14	2.1(1.02)	4.28(2.18)
psychiatric disorders	alice in wonderland syndrome	6	62.05(25.53, 150.81)	62(25.67, 149.78)	292.58	5.66(4.48)	50.56(24.05)
psychiatric disorders	self-induced vomiting	6	107.56(41.72, 277.3)	107.46(41.94, 275.32)	452.03	6.27(5.04)	77.05(34.88)
psychiatric disorders	binge eating	6	44.82(18.88, 106.39)	44.78(18.9, 106.08)	220.11	5.27(4.11)	38.52(18.69)
psychiatric disorders	frustration tolerance decreased	6	12.31(5.43, 27.92)	12.3(5.4, 28.02)	59.59	3.56(2.47)	11.81(5.95)
nervous system disorders	stupor	6	8.67(3.85, 19.56)	8.67(3.88, 19.37)	39.42	3.07(1.99)	8.43(4.27)
nervous system disorders	partial seizures with secondary generalisation	6	26.89(11.61, 62.26)	26.87(11.57, 62.42)	135.84	4.62(3.49)	24.51(12.14)
nervous system disorders	orthostatic intolerance	6	107.56(41.72, 277.3)	107.46(41.94, 275.32)	452.03	6.27(5.04)	77.05(34.88)
nervous system disorders	noninfective encephalitis	6	73.33(29.73, 180.92)	73.27(29.74, 180.5)	336.06	5.85(4.66)	57.78(27.14)
metabolism and nutrition disorders	acidosis hyperchloraemic	6	38.41(16.32, 90.39)	38.38(16.2, 90.92)	191.14	5.07(3.93)	33.71(16.47)
metabolism and nutrition disorders	abnormal loss of weight	6	11.28(4.98, 25.54)	11.27(4.95, 25.67)	53.91	3.44(2.35)	10.86(5.48)
metabolism and nutrition disorders	poor feeding infant	6	4.76(2.12, 10.67)	4.76(2.13, 10.63)	17.49	2.23(1.15)	4.69(2.39)
investigations	urine calcium/creatinine ratio increased	6	107.56(41.72, 277.3)	107.46(41.94, 275.32)	452.03	6.27(5.04)	77.05(34.88)
investigations	blood osmolarity decreased	6	89.63(35.57, 225.87)	89.55(35.64, 224.98)	394.04	6.07(4.87)	67.41(31.11)
injury, poisoning and procedural complications	multiple fractures	6	26.45(11.43, 61.2)	26.43(11.38, 61.39)	133.64	4.59(3.47)	24.15(11.97)
injury, poisoning and procedural complications	wrong product administered	6	4.26(1.9, 9.54)	4.25(1.9, 9.49)	14.7	2.07(0.99)	4.2(2.14)
infections and infestations	relapsing fever	6	76.83(31, 190.41)	76.76(31.16, 189.1)	348.94	5.91(4.71)	59.92(28.04)
infections and infestations	adenoiditis	6	46.1(19.38, 109.63)	46.06(19.44, 109.11)	225.77	5.3(4.15)	39.46(19.11)
infections and infestations	pyelonephritis acute	6	20.17(8.79, 46.25)	20.15(8.85, 45.9)	101.58	4.23(3.12)	18.81(9.39)
hepatobiliary disorders	neonatal cholestasis	6	80.67(32.39, 200.94)	80.6(32.08, 202.49)	362.82	5.96(4.76)	62.23(29)
hepatobiliary disorders	hypertransaminasaemia	6	4.51(2.01, 10.1)	4.5(2.01, 10.05)	16.08	2.15(1.07)	4.44(2.26)
general disorders and administration site conditions	temperature regulation disorder	6	5.89(2.62, 13.22)	5.88(2.63, 13.13)	23.8	2.53(1.45)	5.78(2.94)
eye disorders	choroidal effusion	6	107.56(41.72, 277.3)	107.46(41.94, 275.32)	452.03	6.27(5.04)	77.05(34.88)
eye disorders	visual field defect	6	8.36(3.71, 18.84)	8.35(3.74, 18.65)	37.66	3.02(1.94)	8.13(4.12)
renal and urinary disorders	hypercalciuria	5	11.2(4.58, 27.41)	11.19(4.54, 27.57)	44.56	3.43(2.25)	10.79(5.1)
renal and urinary disorders	urine abnormality	5	21.34(8.58, 53.06)	21.32(8.65, 52.52)	89.73	4.31(3.11)	19.83(9.25)
renal and urinary disorders	prerenal failure	5	22.04(8.85, 54.86)	22.02(8.76, 55.32)	92.74	4.35(3.15)	20.43(9.52)
psychiatric disorders	learning disorder	5	6.08(2.51, 14.76)	6.08(2.52, 14.69)	20.75	2.58(1.41)	5.97(2.84)
psychiatric disorders	daydreaming	5	17.69(7.15, 43.73)	17.67(7.17, 43.53)	73.81	4.06(2.86)	16.65(7.8)
nervous system disorders	dysgraphia	5	9.21(3.77, 22.46)	9.2(3.81, 22.22)	35.34	3.16(1.98)	8.93(4.23)
nervous system disorders	allodynia	5	38.41(15.04, 98.06)	38.38(14.98, 98.33)	159.28	5.07(3.84)	33.71(15.39)
nervous system disorders	tonic convulsion	5	4.57(1.89, 11.07)	4.57(1.89, 11.04)	13.71	2.17(1.01)	4.51(2.15)
musculoskeletal and connective tissue disorders	torticollis	5	4.94(2.04, 11.97)	4.94(2.04, 11.93)	15.42	2.28(1.12)	4.87(2.32)
musculoskeletal and connective tissue disorders	osteopenia	5	4.8(1.98, 11.63)	4.8(1.99, 11.6)	14.77	2.24(1.08)	4.73(2.26)
[truncated: 570 more rows]

## Sheet: Table S3
Table S3. The signal strength of psychiatric disorder-related AEs of ASMs in children ranked by ROR at the PTs level in the FAERS database.
ASMs	SOC	PTs	Case Reports	ROR(95% CI)	PRR(95% CI)	chisq	IC(IC025)	EBGM(EBGM05)
Lorazepam	psychiatric disorders	withdrawal catatonia	5	736.63(213.12, 2546.1)	735.15(213.85, 2527.22)	1832.89	8.52(7.09)	368.08(130.39)
Levetiracetam	psychiatric disorders	epileptic psychosis	3	270.29(28.11, 2598.63)	270.25(28.37, 2574.34)	201.19	6.09(4.2)	68.31(10.28)
Pregabalin	psychiatric disorders	drug use disorder	44	215.33(153.04, 302.96)	211.84(151.81, 295.61)	7001.8	7.33(6.86)	160.87(120.89)
Valproic acid	psychiatric disorders	social (pragmatic) communication disorder	4	169.62(37.96, 757.95)	169.57(38.23, 752.1)	287.28	6.19(4.58)	73.24(20.93)
Pregabalin	psychiatric disorders	substance use disorder	6	159.81(65.51, 389.88)	159.46(66.01, 385.21)	761.95	7.01(5.83)	128.79(61.07)
Levetiracetam	psychiatric disorders	automatism epileptic	8	120.16(41.69, 346.34)	120.11(41.68, 346.13)	404.98	5.7(4.51)	52.05(21.46)
Topiramate	psychiatric disorders	self-induced vomiting	6	107.56(41.72, 277.3)	107.46(41.94, 275.32)	452.03	6.27(5.04)	77.05(34.88)
Lorazepam	psychiatric disorders	alcohol abuse	5	96.92(38.12, 246.45)	96.73(37.76, 247.83)	418.63	6.42(5.19)	85.6(39.2)
Levetiracetam	psychiatric disorders	childhood psychosis	3	90.1(18.18, 446.42)	90.08(18.06, 449.39)	132.14	5.51(3.74)	45.54(11.94)
Gabapentin	psychiatric disorders	psychiatric decompensation	3	79.39(23.82, 264.56)	79.31(23.99, 262.16)	205.21	6.13(4.62)	70.28(25.67)
Clonazepam	psychiatric disorders	substance use disorder	3	67.69(20.57, 222.79)	67.62(20.46, 223.52)	177.86	5.93(4.43)	61.18(22.58)
Topiramate	psychiatric disorders	alice in wonderland syndrome	6	62.05(25.53, 150.81)	62(25.67, 149.78)	292.58	5.66(4.48)	50.56(24.05)
Lamotrigine	psychiatric disorders	poverty of speech	8	60.25(24.23, 149.8)	60.23(24.45, 148.38)	269.76	5.14(4.01)	35.29(16.47)
Lorazepam	psychiatric disorders	disorganised speech	5	57.55(23.14, 143.11)	57.43(23.31, 141.48)	257.17	5.74(4.53)	53.34(24.89)
Pregabalin	psychiatric disorders	drug abuse	208	56.71(48.98, 65.66)	52.43(45.71, 60.14)	9740.87	5.6(5.4)	48.67(43.05)
Clonazepam	psychiatric disorders	drug use disorder	14	52.85(30.6, 91.27)	52.6(30.38, 91.06)	654.16	5.6(4.84)	48.63(30.78)
Valproic acid	psychiatric disorders	executive dysfunction	3	47.7(12.65, 179.83)	47.69(12.58, 180.82)	99.74	5.13(3.49)	34.96(11.52)
Gabapentin	psychiatric disorders	personality disorder	10	46.22(24.28, 87.98)	46.07(24.13, 87.97)	409.85	5.42(4.54)	42.89(25.03)
Lorazepam	psychiatric disorders	generalised anxiety disorder	4	43.96(16.02, 120.64)	43.89(16.15, 119.26)	158.21	5.37(4.07)	41.47(17.82)
Valproic acid	psychiatric disorders	impaired reasoning	6	38.17(15.33, 95.06)	38.15(15.19, 95.84)	166.99	4.89(3.69)	29.58(13.79)
Carbamazepine	psychiatric disorders	poverty of speech	3	37.34(10.88, 128.18)	37.33(10.86, 128.33)	89.33	4.98(3.43)	31.59(11.26)
Valproic acid	psychiatric disorders	learning disorder	51	37.19(27.22, 50.83)	37.06(27.08, 50.71)	1385.93	4.85(4.42)	28.93(22.27)
Valproic acid	psychiatric disorders	automatism	5	35.34(13.12, 95.2)	35.33(13, 96)	130.52	4.8(3.51)	27.86(12.16)
Lamotrigine	psychiatric disorders	asocial behaviour	9	33.89(15.6, 73.61)	33.88(15.47, 74.2)	203.8	4.6(3.58)	24.33(12.72)
Clonazepam	psychiatric disorders	mutism	6	33.88(14.89, 77.09)	33.81(14.84, 77.01)	181.34	5.01(3.91)	32.14(16.16)
Diazepam	psychiatric disorders	fear of death	3	33.82(10.62, 107.72)	33.78(10.63, 107.37)	91.16	5.01(3.56)	32.31(12.26)
Lamotrigine	psychiatric disorders	factitious disorder	3	31.06(8.24, 117.08)	31.05(8.19, 117.73)	63.46	4.51(2.88)	22.86(7.53)
Perampanel	psychiatric disorders	homicidal ideation	4	30.88(11.46, 83.24)	30.75(11.54, 81.93)	112.99	4.92(3.63)	30.19(13.17)
Topiramate	psychiatric disorders	bradyphrenia	18	30.3(18.6, 49.36)	30.22(18.51, 49.33)	457.24	4.77(4.09)	27.27(18.13)
Lorazepam	psychiatric disorders	persecutory delusion	3	29.44(9.28, 93.41)	29.41(9.25, 93.48)	79.16	4.82(3.37)	28.31(10.77)
Valproic acid	psychiatric disorders	speech sound disorder	3	27.26(7.83, 94.86)	27.25(7.77, 95.53)	62.48	4.5(2.94)	22.62(7.97)
Valproic acid	psychiatric disorders	dependent personality disorder	4	25.44(8.7, 74.45)	25.44(8.66, 74.76)	78.25	4.42(3.03)	21.36(8.7)
Acetazolamide	psychiatric disorders	autism spectrum disorder	4	23.93(8.91, 64.25)	23.69(8.89, 63.12)	86.55	4.56(3.28)	23.58(10.32)
Lorazepam	psychiatric disorders	psychomotor retardation	7	23.78(11.19, 50.53)	23.71(11.26, 49.93)	147.56	4.52(3.5)	23(12.24)
Valproic acid	psychiatric disorders	echolalia	6	23.13(9.69, 55.22)	23.12(9.76, 54.77)	107.46	4.3(3.14)	19.72(9.52)
Perampanel	psychiatric disorders	aggression	62	21.73(16.77, 28.16)	20.33(16.07, 25.72)	1129.01	4.33(3.96)	20.09(16.17)
Clobazam	psychiatric disorders	psychomotor retardation	7	21.57(10.13, 45.95)	21.52(10.22, 45.32)	131.85	4.38(3.35)	20.75(11.02)
Perampanel	psychiatric disorders	psychotic disorder	11	21.49(11.81, 39.1)	21.25(11.8, 38.26)	209.55	4.39(3.56)	20.98(12.72)
Lorazepam	psychiatric disorders	substance abuse	8	20.85(10.31, 42.14)	20.78(10.26, 42.08)	146.52	4.34(3.38)	20.24(11.23)
Levetiracetam	psychiatric disorders	sexually inappropriate behaviour	5	20.48(7.75, 54.08)	20.47(7.68, 54.54)	75.46	4.08(2.8)	16.87(7.48)
Valproic acid	psychiatric disorders	psychomotor retardation	31	20.47(14, 29.92)	20.43(14.08, 29.65)	493.57	4.15(3.61)	17.74(12.91)
Pregabalin	psychiatric disorders	bradyphrenia	5	20.17(8.28, 49.14)	20.13(8.33, 48.63)	88.25	4.29(3.11)	19.57(9.29)
Clonazepam	psychiatric disorders	drug abuse	85	20(16.07, 24.9)	19.44(15.67, 24.12)	1444.95	4.24(3.93)	18.89(15.73)
Clonazepam	psychiatric disorders	disinhibition	5	19.63(8.06, 47.85)	19.6(8.11, 47.35)	85.61	4.25(3.07)	19.04(9.04)
Lamotrigine	psychiatric disorders	munchausen's syndrome	4	18.41(6.23, 54.39)	18.4(6.26, 54.07)	53.86	3.93(2.53)	15.24(6.15)
Topiramate	psychiatric disorders	daydreaming	5	17.69(7.15, 43.73)	17.67(7.17, 43.53)	73.81	4.06(2.86)	16.65(7.8)
Gabapentin	psychiatric disorders	hostility	7	17.41(8.21, 36.94)	17.37(8.25, 36.58)	105.03	4.08(3.06)	16.92(9.02)
Lorazepam	psychiatric disorders	catatonia	9	16.98(8.76, 32.92)	16.92(8.69, 32.95)	131.82	4.05(3.14)	16.56(9.52)
Valproic acid	psychiatric disorders	reading disorder	8	16.69(7.98, 34.88)	16.68(7.92, 35.13)	104.25	3.89(2.89)	14.86(8.02)
Carbamazepine	psychiatric disorders	echolalia	3	16.6(5.11, 53.9)	16.59(5.12, 53.77)	40.57	3.94(2.46)	15.39(5.74)
Diazepam	psychiatric disorders	drug use disorder	4	16.22(6.02, 43.72)	16.19(5.96, 43.99)	55.78	3.99(2.7)	15.86(6.92)
Phenytoin	psychiatric disorders	hallucination, tactile	4	15.67(5.77, 42.53)	15.66(5.76, 42.55)	52.9	3.92(2.63)	15.13(6.56)
Pregabalin	psychiatric disorders	drug dependence	28	15.62(10.72, 22.76)	15.46(10.65, 22.44)	370.45	3.92(3.39)	15.14(11.04)
Valproic acid	psychiatric disorders	decreased eye contact	9	15.07(7.55, 30.08)	15.06(7.58, 29.91)	105.64	3.76(2.82)	13.57(7.61)
Oxcarbazepine	psychiatric disorders	nervousness	42	15(11, 20.45)	14.89(10.88, 20.37)	521.74	3.84(3.4)	14.31(11.04)
Levetiracetam	psychiatric disorders	illusion	12	14.23(7.74, 26.17)	14.22(7.75, 26.11)	127.41	3.63(2.79)	12.42(7.46)
Brivaracetam	psychiatric disorders	nervousness	3	13.82(4.43, 43.13)	13.75(4.41, 42.86)	35.25	3.77(2.35)	13.67(5.27)
Lorazepam	psychiatric disorders	major depression	4	13.51(5.02, 36.35)	13.49(5.06, 35.94)	45.42	3.73(2.45)	13.26(5.79)
Valproic acid	psychiatric disorders	learning disability	16	13.49(8.06, 22.59)	13.48(8.1, 22.44)	167.11	3.62(2.9)	12.28(7.98)
Gabapentin	psychiatric disorders	inappropriate affect	5	13.3(5.48, 32.28)	13.28(5.5, 32.08)	55.55	3.7(2.53)	13.01(6.2)
Tiagabine	psychiatric disorders	suicide attempt	3	13.29(4.19, 42.16)	12.82(4.19, 39.18)	32.77	3.68(2.23)	12.81(4.88)
Lamotrigine	psychiatric disorders	parasomnia	4	13.25(4.61, 38.08)	13.25(4.6, 38.18)	39.05	3.53(2.17)	11.56(4.78)
Oxcarbazepine	psychiatric disorders	daydreaming	3	13.12(4.14, 41.59)	13.12(4.13, 41.7)	32.34	3.66(2.21)	12.67(4.83)
Brivaracetam	psychiatric disorders	behaviour disorder	4	13(4.85, 34.86)	12.92(4.85, 34.42)	43.73	3.68(2.41)	12.84(5.63)
Clonazepam	psychiatric disorders	sopor	11	13(7.15, 23.64)	12.95(7.19, 23.31)	118.92	3.67(2.84)	12.71(7.71)
Clobazam	psychiatric disorders	learning disorder	4	12.82(4.75, 34.56)	12.8(4.71, 34.78)	42.53	3.65(2.36)	12.53(5.46)
Topiramate	psychiatric disorders	frustration tolerance decreased	6	12.31(5.43, 27.92)	12.3(5.4, 28.02)	59.59	3.56(2.47)	11.81(5.95)
Oxcarbazepine	psychiatric disorders	disorientation	37	12.23(8.8, 17)	12.16(8.71, 16.97)	366.04	3.56(3.09)	11.77(8.94)
Carbamazepine	psychiatric disorders	antisocial behaviour	6	12.2(5.35, 27.82)	12.19(5.35, 27.77)	58.08	3.53(2.42)	11.54(5.79)
Diazepam	psychiatric disorders	sopor	9	12.1(6.25, 23.4)	12.06(6.19, 23.48)	89.77	3.57(2.67)	11.87(6.84)
Valproic acid	psychiatric disorders	autism spectrum disorder	68	11.77(9.18, 15.1)	11.72(9.08, 15.12)	610.67	3.43(3.08)	10.81(8.78)
Valproic acid	psychiatric disorders	tachyphrenia	6	11.74(5.09, 27.11)	11.74(5.05, 27.27)	53.97	3.44(2.32)	10.83(5.38)
Pregabalin	psychiatric disorders	substance abuse	5	11.64(4.8, 28.19)	11.62(4.81, 28.07)	47.68	3.52(2.35)	11.43(5.45)
Levetiracetam	psychiatric disorders	blunted affect	4	10.92(3.87, 30.83)	10.92(3.86, 30.86)	32.15	3.3(1.95)	9.85(4.13)
Lorazepam	psychiatric disorders	delusion	6	10.83(4.83, 24.28)	10.81(4.84, 24.14)	52.66	3.42(2.34)	10.67(5.43)
Clonazepam	psychiatric disorders	bradyphrenia	3	10.83(3.46, 33.92)	10.82(3.47, 33.72)	26.29	3.41(1.98)	10.65(4.1)
Eslicarbazepine	psychiatric disorders	suicidal ideation	5	10.48(4.31, 25.45)	10.26(4.33, 24.3)	41.83	3.36(2.19)	10.25(4.88)
Ethosuximide	psychiatric disorders	paranoia	3	10.07(3.23, 31.36)	10.03(3.22, 31.26)	24.3	3.32(1.9)	9.99(3.86)
Topiramate	psychiatric disorders	hallucination, tactile	4	10.05(3.7, 27.27)	10.04(3.69, 27.28)	31.4	3.28(1.99)	9.72(4.21)
Topiramate	psychiatric disorders	psychomotor retardation	8	9.96(4.92, 20.18)	9.95(4.91, 20.15)	62.11	3.27(2.31)	9.63(5.33)
Topiramate	psychiatric disorders	negativism	8	9.96(4.92, 20.18)	9.95(4.91, 20.15)	62.11	3.27(2.31)	9.63(5.33)
Levetiracetam	psychiatric disorders	stereotypy	11	9.91(5.32, 18.48)	9.91(5.29, 18.56)	79.38	3.17(2.31)	9.03(5.36)
Valproic acid	psychiatric disorders	stereotypy	8	9.88(4.81, 20.29)	9.88(4.78, 20.4)	59.24	3.21(2.23)	9.24(5.06)
Brivaracetam	psychiatric disorders	psychotic disorder	3	9.84(3.16, 30.69)	9.8(3.14, 30.54)	23.6	3.29(1.86)	9.76(3.77)
Levetiracetam	psychiatric disorders	acute psychosis	12	9.74(5.37, 17.68)	9.74(5.41, 17.54)	84.92	3.15(2.33)	8.89(5.4)
Diazepam	psychiatric disorders	learning disorder	3	9.71(3.1, 30.34)	9.7(3.11, 30.23)	23.09	3.26(1.83)	9.58(3.69)
Clonazepam	psychiatric disorders	catatonia	6	9.63(4.3, 21.58)	9.61(4.3, 21.46)	45.61	3.25(2.17)	9.48(4.83)
Phenytoin	psychiatric disorders	drug use disorder	4	9.42(3.49, 25.38)	9.41(3.46, 25.57)	29.41	3.21(1.92)	9.23(4.02)
Levetiracetam	psychiatric disorders	selective eating disorder	43	9.4(6.86, 12.87)	9.38(6.86, 12.84)	291.6	3.1(2.66)	8.59(6.6)
Oxcarbazepine	psychiatric disorders	schizophrenia	5	9.38(3.86, 22.81)	9.37(3.88, 22.64)	36.39	3.19(2.02)	9.15(4.35)
Lorazepam	psychiatric disorders	intentional self-injury	31	9.37(6.56, 13.38)	9.26(6.51, 13.18)	226	3.2(2.69)	9.16(6.8)
Lamotrigine	psychiatric disorders	reading disorder	7	9.35(4.28, 20.44)	9.35(4.27, 20.48)	46.9	3.09(2.03)	8.5(4.42)
Levetiracetam	psychiatric disorders	behaviour disorder	59	9.33(7.14, 12.21)	9.31(7.08, 12.25)	396.67	3.09(2.71)	8.53(6.81)
Ethosuximide	psychiatric disorders	hallucination, visual	5	9.3(3.85, 22.45)	9.25(3.83, 22.35)	36.66	3.2(2.04)	9.22(4.41)
Oxcarbazepine	psychiatric disorders	inappropriate affect	6	8.98(3.99, 20.22)	8.98(4.02, 20.06)	41.44	3.13(2.05)	8.77(4.45)
Brivaracetam	psychiatric disorders	aggression	16	8.95(5.44, 14.71)	8.74(5.35, 14.27)	109.47	3.12(2.42)	8.7(5.74)
Lorazepam	psychiatric disorders	suicidal behaviour	4	8.74(3.26, 23.44)	8.73(3.28, 23.26)	27.05	3.11(1.84)	8.64(3.78)
Clonazepam	psychiatric disorders	psychomotor retardation	3	8.58(2.74, 26.81)	8.57(2.75, 26.71)	19.79	3.08(1.65)	8.47(3.26)
Gabapentin	psychiatric disorders	initial insomnia	6	8.36(3.73, 18.73)	8.35(3.74, 18.65)	38.29	3.04(1.97)	8.25(4.2)
Lamotrigine	psychiatric disorders	selective eating disorder	41	8.19(5.94, 11.3)	8.18(5.98, 11.19)	235.27	2.91(2.46)	7.54(5.76)
Lorazepam	psychiatric disorders	delirium	12	8.17(4.62, 14.46)	8.14(4.61, 14.37)	74.35	3.01(2.22)	8.06(5)
Perampanel	psychiatric disorders	hallucination, visual	4	8.15(3.04, 21.81)	8.12(3.05, 21.64)	24.85	3.01(1.74)	8.08(3.55)
Eslicarbazepine	psychiatric disorders	irritability	4	8.06(3, 21.69)	7.93(2.98, 21.13)	24.26	2.99(1.71)	7.92(3.46)
Levetiracetam	psychiatric disorders	regressive behaviour	5	8.04(3.22, 20.08)	8.04(3.2, 20.2)	28.31	2.9(1.69)	7.47(3.47)
Topiramate	psychiatric disorders	antisocial behaviour	3	7.98(2.53, 25.18)	7.98(2.51, 25.36)	17.79	2.96(1.52)	7.78(2.98)
Clonazepam	psychiatric disorders	euphoric mood	4	7.95(2.96, 21.32)	7.94(2.98, 21.16)	23.96	2.97(1.7)	7.85(3.44)
Perampanel	psychiatric disorders	behaviour disorder	3	7.67(2.46, 23.9)	7.65(2.45, 23.84)	17.27	2.93(1.51)	7.62(2.94)
Brivaracetam	psychiatric disorders	mood swings	4	7.63(2.85, 20.44)	7.59(2.85, 20.22)	22.81	2.92(1.65)	7.56(3.32)
Lamotrigine	psychiatric disorders	learning disability	14	7.58(4.39, 13.11)	7.58(4.38, 13.12)	73.24	2.81(2.05)	7.03(4.44)
Vigabatrin	psychiatric disorders	staring	13	7.56(4.34, 13.17)	7.55(4.36, 13.07)	70.8	2.86(2.09)	7.28(4.57)
Perampanel	psychiatric disorders	suicidal ideation	16	7.55(4.6, 12.39)	7.44(4.56, 12.14)	88.92	2.89(2.19)	7.41(4.89)
Clobazam	psychiatric disorders	poor quality sleep	6	7.5(3.35, 16.8)	7.49(3.35, 16.73)	33.29	2.89(1.81)	7.4(3.77)
Pregabalin	psychiatric disorders	behaviour disorder	7	7.48(3.55, 15.78)	7.47(3.55, 15.73)	38.77	2.89(1.88)	7.39(3.96)
Topiramate	psychiatric disorders	hallucination, visual	34	7.38(5.25, 10.39)	7.35(5.27, 10.26)	181.64	2.84(2.36)	7.18(5.4)
Carbamazepine	psychiatric disorders	learning disorder	8	7.31(3.61, 14.81)	7.31(3.61, 14.8)	42.01	2.82(1.86)	7.08(3.92)
Pregabalin	psychiatric disorders	thinking abnormal	6	7.3(3.26, 16.34)	7.29(3.26, 16.28)	32.21	2.85(1.78)	7.22(3.68)
Levetiracetam	psychiatric disorders	impulse-control disorder	12	7.21(4, 12.98)	7.21(4, 12.98)	59.4	2.75(1.94)	6.75(4.12)
Lorazepam	psychiatric disorders	confusional state	28	7.2(4.95, 10.46)	7.13(4.91, 10.35)	146.31	2.82(2.29)	7.07(5.17)
Diazepam	psychiatric disorders	drug abuse	27	6.97(4.76, 10.2)	6.91(4.76, 10.03)	135.32	2.78(2.24)	6.85(4.98)
Levetiracetam	psychiatric disorders	hypersexuality	4	6.8(2.46, 18.79)	6.8(2.45, 18.84)	18.4	2.68(1.36)	6.39(2.73)
Gabapentin	psychiatric disorders	sopor	6	6.76(3.02, 15.12)	6.74(3.02, 15.05)	29.04	2.74(1.66)	6.68(3.41)
Valproic acid	psychiatric disorders	daydreaming	4	6.61(2.42, 18.06)	6.61(2.43, 17.96)	18.09	2.66(1.36)	6.33(2.73)
Valproic acid	psychiatric disorders	personality disorder	7	6.6(3.09, 14.11)	6.59(3.07, 14.15)	31.59	2.66(1.63)	6.32(3.35)
Clonazepam	psychiatric disorders	disorientation	11	6.55(3.61, 11.87)	6.53(3.63, 11.76)	50.96	2.69(1.87)	6.47(3.93)
Lamotrigine	psychiatric disorders	laziness	3	6.54(2.02, 21.18)	6.54(2.02, 21.2)	13.04	2.62(1.14)	6.13(2.29)
Perampanel	psychiatric disorders	anger	9	6.48(3.36, 12.51)	6.43(3.37, 12.28)	41.15	2.68(1.78)	6.41(3.69)
Perampanel	psychiatric disorders	hallucination, auditory	3	6.42(2.06, 20)	6.41(2.06, 19.98)	13.64	2.67(1.25)	6.38(2.47)
Carbamazepine	psychiatric disorders	anxiety disorder	3	6.42(2.03, 20.29)	6.42(2.02, 20.41)	13.31	2.64(1.2)	6.25(2.39)
Lamotrigine	psychiatric disorders	psychomotor retardation	16	6.37(3.83, 10.6)	6.37(3.83, 10.6)	67.27	2.58(1.87)	5.99(3.91)
Lamotrigine	psychiatric disorders	hypervigilance	3	6.37(1.97, 20.62)	6.37(1.97, 20.65)	12.61	2.58(1.1)	5.99(2.24)
Clonazepam	psychiatric disorders	suicide attempt	53	6.3(4.8, 8.28)	6.21(4.72, 8.17)	229.95	2.62(2.23)	6.16(4.9)
Levetiracetam	psychiatric disorders	persecutory delusion	5	6.17(2.49, 15.27)	6.17(2.5, 15.2)	20.27	2.55(1.35)	5.84(2.74)
Valproic acid	psychiatric disorders	behaviour disorder	29	6.15(4.23, 8.93)	6.14(4.23, 8.91)	118.99	2.56(2.03)	5.9(4.32)
Valproic acid	psychiatric disorders	enuresis	30	6.14(4.26, 8.87)	6.13(4.22, 8.9)	123.02	2.56(2.04)	5.9(4.34)
Clonazepam	psychiatric disorders	behaviour disorder	6	6.08(2.72, 13.6)	6.07(2.72, 13.56)	25.17	2.59(1.51)	6.02(3.07)
Topiramate	psychiatric disorders	learning disorder	5	6.08(2.51, 14.76)	6.08(2.52, 14.69)	20.75	2.58(1.41)	5.97(2.84)
Perampanel	psychiatric disorders	agitation	15	6.07(3.64, 10.12)	5.99(3.6, 9.97)	62.24	2.58(1.86)	5.97(3.89)
Valproic acid	psychiatric disorders	pressure of speech	3	6.06(1.9, 19.29)	6.06(1.91, 19.26)	12.09	2.54(1.09)	5.83(2.21)
Perampanel	psychiatric disorders	irritability	13	6.05(3.5, 10.47)	5.98(3.45, 10.35)	53.83	2.58(1.81)	5.96(3.77)
Lorazepam	psychiatric disorders	drug dependence	10	5.97(3.2, 11.14)	5.95(3.18, 11.14)	40.9	2.56(1.71)	5.91(3.51)
Lamotrigine	psychiatric disorders	learning disorder	15	5.89(3.49, 9.95)	5.89(3.47, 10)	56.82	2.48(1.74)	5.56(3.59)
Valproic acid	psychiatric disorders	encopresis	3	5.87(1.84, 18.68)	5.87(1.85, 18.66)	11.59	2.5(1.05)	5.65(2.15)
Lacosamide	psychiatric disorders	staring	3	5.82(1.86, 18.14)	5.81(1.86, 18.11)	11.84	2.53(1.1)	5.77(2.23)
Topiramate	psychiatric disorders	personality disorder	3	5.8(1.85, 18.21)	5.8(1.86, 18.08)	11.66	2.51(1.08)	5.7(2.19)
Diazepam	psychiatric disorders	behaviour disorder	5	5.77(2.39, 13.93)	5.77(2.39, 13.94)	19.54	2.52(1.36)	5.73(2.74)
Vigabatrin	psychiatric disorders	inappropriate affect	6	5.62(2.49, 12.66)	5.61(2.51, 12.53)	22.05	2.45(1.36)	5.47(2.77)
Levetiracetam	psychiatric disorders	head banging	8	5.59(2.74, 11.42)	5.59(2.76, 11.32)	28.37	2.41(1.44)	5.32(2.93)
Clonazepam	psychiatric disorders	attention deficit hyperactivity disorder	3	5.59(1.79, 17.43)	5.59(1.79, 17.42)	11.2	2.47(1.05)	5.55(2.14)
Zonisamide	psychiatric disorders	hallucination, visual	4	5.58(2.09, 14.93)	5.57(2.09, 14.84)	14.95	2.47(1.2)	5.55(2.44)
Zonisamide	psychiatric disorders	confusional state	9	5.52(2.86, 10.66)	5.48(2.87, 10.46)	32.95	2.45(1.55)	5.47(3.16)
Levetiracetam	psychiatric disorders	substance-induced psychotic disorder	6	5.52(2.42, 12.58)	5.52(2.42, 12.57)	20.9	2.39(1.29)	5.25(2.64)
Topiramate	psychiatric disorders	sopor	11	5.52(3.04, 10.03)	5.51(3.06, 9.92)	39.84	2.44(1.61)	5.42(3.29)
Levetiracetam	psychiatric disorders	tension	9	5.48(2.8, 10.74)	5.48(2.81, 10.67)	31.06	2.38(1.46)	5.22(2.97)
Carbamazepine	psychiatric disorders	psychiatric symptom	6	5.46(2.42, 12.28)	5.45(2.44, 12.17)	21.25	2.42(1.33)	5.34(2.71)
Valproic acid	psychiatric disorders	attention deficit hyperactivity disorder	14	5.43(3.18, 9.28)	5.43(3.2, 9.22)	48.51	2.39(1.65)	5.25(3.35)
Topiramate	psychiatric disorders	social avoidant behaviour	14	5.42(3.19, 9.21)	5.41(3.19, 9.18)	49.38	2.41(1.67)	5.32(3.42)
Gabapentin	psychiatric disorders	suicidal behaviour	3	5.4(1.73, 16.84)	5.4(1.73, 16.83)	10.65	2.42(1)	5.36(2.07)
Lorazepam	psychiatric disorders	psychotic disorder	10	5.38(2.89, 10.04)	5.37(2.87, 10.05)	35.29	2.42(1.56)	5.33(3.17)
Topiramate	psychiatric disorders	dysphoria	3	5.34(1.7, 16.75)	5.34(1.71, 16.64)	10.37	2.39(0.96)	5.25(2.02)
Eslicarbazepine	psychiatric disorders	agitation	3	5.31(1.7, 16.6)	5.25(1.72, 16.05)	10.34	2.39(0.96)	5.25(2.02)
Diazepam	psychiatric disorders	agitation	42	5.3(3.9, 7.2)	5.23(3.9, 7.02)	143.13	2.38(1.94)	5.2(4.03)
Levetiracetam	psychiatric disorders	dysphemia	18	5.29(3.29, 8.5)	5.28(3.3, 8.45)	59.03	2.33(1.67)	5.04(3.39)
Perampanel	psychiatric disorders	depressed mood	5	5.29(2.19, 12.76)	5.27(2.18, 12.73)	17.25	2.39(1.23)	5.25(2.51)
Lamotrigine	psychiatric disorders	dissociation	8	5.26(2.57, 10.75)	5.26(2.6, 10.65)	25.94	2.32(1.35)	5(2.75)
Lamotrigine	psychiatric disorders	suspected suicide	5	5.11(2.07, 12.62)	5.11(2.07, 12.59)	15.58	2.28(1.09)	4.87(2.29)
Perampanel	psychiatric disorders	suicide attempt	13	5.09(2.94, 8.81)	5.03(2.91, 8.71)	42.01	2.33(1.57)	5.02(3.17)
Clonazepam	psychiatric disorders	confusional state	23	5.05(3.34, 7.62)	5.02(3.33, 7.58)	73.53	2.32(1.74)	4.99(3.53)
Lorazepam	psychiatric disorders	hallucination	23	5.04(3.34, 7.6)	5(3.31, 7.55)	73.2	2.31(1.73)	4.97(3.52)
Pregabalin	psychiatric disorders	confusional state	21	4.96(3.22, 7.63)	4.93(3.2, 7.59)	65.41	2.29(1.69)	4.9(3.42)
Rufinamide	psychiatric disorders	aggression	6	4.84(2.16, 10.86)	4.77(2.18, 10.45)	17.94	2.25(1.17)	4.77(2.43)
Levetiracetam	psychiatric disorders	apathy	31	4.79(3.34, 6.87)	4.78(3.36, 6.8)	88.07	2.2(1.69)	4.59(3.39)
Valproic acid	psychiatric disorders	disinhibition	6	4.77(2.11, 10.78)	4.77(2.09, 10.86)	17.23	2.21(1.12)	4.63(2.34)
Gabapentin	psychiatric disorders	completed suicide	20	4.77(3.07, 7.42)	4.74(3.08, 7.3)	58.74	2.24(1.62)	4.72(3.26)
Valproic acid	psychiatric disorders	hallucination, tactile	4	4.76(1.75, 12.9)	4.75(1.75, 12.91)	11.43	2.21(0.91)	4.62(2)
Brivaracetam	psychiatric disorders	suicidal ideation	6	4.73(2.12, 10.58)	4.69(2.1, 10.48)	17.44	2.23(1.15)	4.69(2.39)
Valproic acid	psychiatric disorders	psychiatric symptom	8	4.69(2.32, 9.5)	4.69(2.32, 9.5)	22.39	2.19(1.23)	4.56(2.52)
Topiramate	psychiatric disorders	inappropriate affect	4	4.67(1.74, 12.56)	4.67(1.75, 12.44)	11.35	2.2(0.93)	4.61(2.02)
Diazepam	psychiatric disorders	drug dependence	8	4.67(2.33, 9.37)	4.66(2.35, 9.25)	22.87	2.21(1.27)	4.64(2.59)
Lorazepam	psychiatric disorders	suicide attempt	34	4.67(3.33, 6.56)	4.62(3.31, 6.45)	96.18	2.2(1.72)	4.6(3.46)
Lorazepam	psychiatric disorders	hallucination, auditory	7	4.65(2.21, 9.8)	4.64(2.2, 9.77)	19.9	2.21(1.2)	4.62(2.48)
Valproic acid	psychiatric disorders	oppositional defiant disorder	7	4.57(2.15, 9.71)	4.57(2.17, 9.62)	18.82	2.15(1.13)	4.44(2.36)
Vigabatrin	psychiatric disorders	irritability	103	4.47(3.67, 5.44)	4.43(3.64, 5.39)	267.77	2.12(1.84)	4.35(3.69)
Carbamazepine	psychiatric disorders	sopor	12	4.47(2.52, 7.92)	4.47(2.53, 7.89)	31.58	2.13(1.34)	4.39(2.72)
Pregabalin	psychiatric disorders	agitation	37	4.45(3.21, 6.16)	4.4(3.22, 6.02)	96.82	2.13(1.67)	4.38(3.33)
Gabapentin	psychiatric disorders	confusional state	21	4.43(2.88, 6.82)	4.41(2.87, 6.79)	55.08	2.13(1.53)	4.39(3.06)
Carbamazepine	psychiatric disorders	euphoric mood	7	4.43(2.09, 9.37)	4.42(2.1, 9.31)	18.15	2.12(1.11)	4.35(2.32)
Clobazam	psychiatric disorders	behaviour disorder	5	4.41(1.83, 10.64)	4.4(1.82, 10.63)	13.05	2.13(0.97)	4.38(2.09)
Clobazam	psychiatric disorders	drug dependence	9	4.35(2.25, 8.39)	4.34(2.27, 8.29)	22.95	2.11(1.21)	4.31(2.49)
Gabapentin	psychiatric disorders	hallucination, visual	9	4.33(2.24, 8.34)	4.32(2.26, 8.25)	22.78	2.1(1.2)	4.29(2.48)
Clobazam	psychiatric disorders	autism spectrum disorder	6	4.28(1.91, 9.56)	4.27(1.91, 9.54)	14.93	2.09(1.01)	4.25(2.17)
Lorazepam	psychiatric disorders	disorientation	6	4.13(1.85, 9.23)	4.13(1.85, 9.22)	14.14	2.04(0.96)	4.11(2.1)
Valproic acid	psychiatric disorders	negativism	7	4.1(1.93, 8.71)	4.1(1.95, 8.63)	15.91	2(0.98)	4.01(2.13)
Clonazepam	psychiatric disorders	drug dependence	8	4.09(2.04, 8.21)	4.08(2.05, 8.1)	18.51	2.02(1.07)	4.06(2.27)
Clonazepam	psychiatric disorders	agitation	37	4.07(2.94, 5.64)	4.03(2.95, 5.51)	84.09	2(1.54)	4.01(3.06)
Brivaracetam	psychiatric disorders	insomnia	6	4.06(1.81, 9.07)	4.03(1.8, 9)	13.65	2.01(0.93)	4.02(2.05)
Divalproex sodium	psychiatric disorders	mental status changes	9	3.94(2.04, 7.59)	3.93(2.06, 7.5)	19.54	1.97(1.07)	3.91(2.26)
Levetiracetam	psychiatric disorders	personality change	37	3.94(2.83, 5.47)	3.93(2.82, 5.48)	77.5	1.93(1.46)	3.81(2.89)
Carbamazepine	psychiatric disorders	drug abuse	55	3.94(3.02, 5.15)	3.93(2.99, 5.17)	117.82	1.95(1.57)	3.87(3.09)
Vigabatrin	psychiatric disorders	poor quality sleep	11	3.93(2.16, 7.14)	3.92(2.18, 7.06)	23.46	1.95(1.12)	3.86(2.34)
Vigabatrin	psychiatric disorders	insomnia	99	3.83(3.14, 4.68)	3.8(3.12, 4.62)	200.61	1.9(1.62)	3.74(3.16)
Topiramate	psychiatric disorders	confusional state	40	3.75(2.74, 5.13)	3.74(2.73, 5.12)	79.19	1.89(1.44)	3.7(2.85)
Levetiracetam	psychiatric disorders	hostility	10	3.72(1.98, 7.01)	3.72(1.99, 6.97)	19.12	1.85(0.98)	3.61(2.13)
Clonazepam	psychiatric disorders	psychotic disorder	8	3.69(1.84, 7.4)	3.68(1.85, 7.31)	15.54	1.87(0.93)	3.66(2.05)
Ethosuximide	psychiatric disorders	insomnia	9	3.67(1.9, 7.09)	3.64(1.91, 6.95)	17.29	1.86(0.96)	3.64(2.1)
Diazepam	psychiatric disorders	completed suicide	13	3.66(2.12, 6.32)	3.65(2.11, 6.32)	24.87	1.86(1.1)	3.63(2.3)
Pregabalin	psychiatric disorders	hallucination	18	3.62(2.28, 5.77)	3.61(2.26, 5.78)	33.79	1.85(1.19)	3.59(2.44)
Valproic acid	psychiatric disorders	apathy	17	3.62(2.23, 5.86)	3.62(2.22, 5.91)	31.29	1.83(1.15)	3.54(2.37)
Gabapentin	psychiatric disorders	suicide attempt	32	3.62(2.56, 5.14)	3.6(2.53, 5.12)	59.81	1.84(1.34)	3.58(2.67)
Lamotrigine	psychiatric disorders	behaviour disorder	26	3.57(2.41, 5.28)	3.56(2.41, 5.27)	46.01	1.79(1.23)	3.46(2.49)
Diazepam	psychiatric disorders	hallucination	16	3.42(2.09, 5.59)	3.4(2.08, 5.55)	27.05	1.76(1.07)	3.39(2.24)
Topiramate	psychiatric disorders	psychotic disorder	17	3.36(2.08, 5.42)	3.35(2.09, 5.36)	27.71	1.73(1.06)	3.32(2.23)
Valproic acid	psychiatric disorders	disturbance in social behaviour	13	3.3(1.9, 5.72)	3.29(1.9, 5.7)	20.24	1.69(0.93)	3.24(2.04)
Gabapentin	psychiatric disorders	agitation	30	3.17(2.21, 4.54)	3.15(2.21, 4.48)	43.82	1.65(1.14)	3.13(2.32)
Diazepam	psychiatric disorders	suicide attempt	23	3.08(2.04, 4.64)	3.06(2.03, 4.62)	31.83	1.61(1.03)	3.05(2.16)

## Sheet: Table S4
Table S4. 10 categories based on 110 psychiatric disorder-related PT.
Behavioral and Impulse Control Disorders	Cognitive and Learning Disorders	Language and Speech Disorders	Autism Spectrum Disorder Related Symptoms	Mood and Emotional Disorders	Psychotic Symptoms	Sleep Disorders	Substance Dependence and Abuse	Suicidal and Self-Injurious Behavior	Other Neuropsychiatric Symptoms
Aggression	Learning disorder	Mutism	Autism spectrum disorder	Mood swings	Psychotic disorder	Insomnia	Drug abuse	Suicidal ideation	Nervousness
Behaviour disorder	Learning disability	Pressure of speech	Selective eating disorder	Euphoric mood	Psychiatric symptom	Poor quality sleep	Drug dependence	Suicidal behaviour	Tension
Antisocial behaviour	Reading disorder	Poverty of speech	Decreased eye contact	Anxiety disorder	Psychomotor retardation	Initial insomnia	Drug use disorder	Suicide attempt	Agitation
Oppositional defiant disorder	Executive dysfunction	Disorganised speech	Social (pragmatic) communication disorder	Depressed mood	Acute psychosis	Parasomnia	Substance use disorder	Completed suicide	Automatism epileptic
Impulse-control disorder	Impaired reasoning	Speech sound disorder	Stereotypy	Dysphoria	Substance-induced psychotic disorder	Sopor	Substance abuse	Suspected suicide	Automatism
Hostility	Attention deficit hyperactivity disorder	Dysphemia	Staring	Major depression	Childhood psychosis		Alcohol abuse	Intentional self-injury	Blunted affect
Anger	Bradyphrenia	Echolalia	Daydreaming	Generalised anxiety disorder	Schizophrenia			Homicidal ideation	Inappropriate affect
Self-induced vomiting	Tachyphrenia			Fear of death	Epileptic psychosis				Personality disorder
Head banging				Irritability	Persecutory delusion				Personality change
Hypersexuality				Apathy	Hallucination				Hypervigilance
Sexually inappropriate behaviour				Frustration tolerance decreased	Hallucination, visual				Factitious disorder
Regressive behaviour					Hallucination, auditory				Munchausen's syndrome
Social avoidant behaviour					Hallucination, tactile				Laziness
Asocial behaviour					Delusion				Thinking abnormal
Disturbance in social behaviour					Paranoia				Dependent personality disorder
					Psychiatric decompensation				Disinhibition
					Alice in wonderland syndrome				Dissociation
					Confusional state				Illusion
					Disorientation				Negativism
					Delirium				Enuresis
					Mental status changes				Encopresis
					Catatonia
					Withdrawal catatonia

## Sheet: Table S5
Table S5. The signal strength of psychiatric disorder-related AEs of ASMs in children based on 10 categories in the FAERS database.
ASMs	SOC	PTs	Case Reports	ROR(95% CI)	PRR(95% CI)	chisq	IC(IC025)	EBGM(EBGM05)
Behavioral and impulse control disorders
Topiramate	psychiatric disorders	self-induced vomiting	6	107.56(41.72, 277.3)	107.46(41.94, 275.32)	452.03	6.27(5.04)	77.05(34.88)
Lamotrigine	psychiatric disorders	asocial behaviour	9	33.89(15.6, 73.61)	33.88(15.47, 74.2)	203.8	4.6(3.58)	24.33(12.72)
Perampanel	psychiatric disorders	aggression	62	21.73(16.77, 28.16)	20.33(16.07, 25.72)	1129.01	4.33(3.96)	20.09(16.17)
Levetiracetam	psychiatric disorders	sexually inappropriate behaviour	5	20.48(7.75, 54.08)	20.47(7.68, 54.54)	75.46	4.08(2.8)	16.87(7.48)
Gabapentin	psychiatric disorders	hostility	7	17.41(8.21, 36.94)	17.37(8.25, 36.58)	105.03	4.08(3.06)	16.92(9.02)
Brivaracetam	psychiatric disorders	behaviour disorder	4	13(4.85, 34.86)	12.92(4.85, 34.42)	43.73	3.68(2.41)	12.84(5.63)
Carbamazepine	psychiatric disorders	antisocial behaviour	6	12.2(5.35, 27.82)	12.19(5.35, 27.77)	58.08	3.53(2.42)	11.54(5.79)
Levetiracetam	psychiatric disorders	behaviour disorder	59	9.33(7.14, 12.21)	9.31(7.08, 12.25)	396.67	3.09(2.71)	8.53(6.81)
Brivaracetam	psychiatric disorders	aggression	16	8.95(5.44, 14.71)	8.74(5.35, 14.27)	109.47	3.12(2.42)	8.7(5.74)
Levetiracetam	psychiatric disorders	regressive behaviour	5	8.04(3.22, 20.08)	8.04(3.2, 20.2)	28.31	2.9(1.69)	7.47(3.47)
Topiramate	psychiatric disorders	antisocial behaviour	3	7.98(2.53, 25.18)	7.98(2.51, 25.36)	17.79	2.96(1.52)	7.78(2.98)
Perampanel	psychiatric disorders	behaviour disorder	3	7.67(2.46, 23.9)	7.65(2.45, 23.84)	17.27	2.93(1.51)	7.62(2.94)
Pregabalin	psychiatric disorders	behaviour disorder	7	7.48(3.55, 15.78)	7.47(3.55, 15.73)	38.77	2.89(1.88)	7.39(3.96)
Levetiracetam	psychiatric disorders	impulse-control disorder	12	7.21(4, 12.98)	7.21(4, 12.98)	59.4	2.75(1.94)	6.75(4.12)
Levetiracetam	psychiatric disorders	hypersexuality	4	6.8(2.46, 18.79)	6.8(2.45, 18.84)	18.4	2.68(1.36)	6.39(2.73)
Perampanel	psychiatric disorders	anger	9	6.48(3.36, 12.51)	6.43(3.37, 12.28)	41.15	2.68(1.78)	6.41(3.69)
Valproic acid	psychiatric disorders	behaviour disorder	29	6.15(4.23, 8.93)	6.14(4.23, 8.91)	118.99	2.56(2.03)	5.9(4.32)
Clonazepam	psychiatric disorders	behaviour disorder	6	6.08(2.72, 13.6)	6.07(2.72, 13.56)	25.17	2.59(1.51)	6.02(3.07)
Diazepam	psychiatric disorders	behaviour disorder	5	5.77(2.39, 13.93)	5.77(2.39, 13.94)	19.54	2.52(1.36)	5.73(2.74)
Levetiracetam	psychiatric disorders	head banging	8	5.59(2.74, 11.42)	5.59(2.76, 11.32)	28.37	2.41(1.44)	5.32(2.93)
Topiramate	psychiatric disorders	social avoidant behaviour	14	5.42(3.19, 9.21)	5.41(3.19, 9.18)	49.38	2.41(1.67)	5.32(3.42)
Rufinamide	psychiatric disorders	aggression	6	4.84(2.16, 10.86)	4.77(2.18, 10.45)	17.94	2.25(1.17)	4.77(2.43)
Valproic acid	psychiatric disorders	oppositional defiant disorder	7	4.57(2.15, 9.71)	4.57(2.17, 9.62)	18.82	2.15(1.13)	4.44(2.36)
Clobazam	psychiatric disorders	behaviour disorder	5	4.41(1.83, 10.64)	4.4(1.82, 10.63)	13.05	2.13(0.97)	4.38(2.09)
Levetiracetam	psychiatric disorders	hostility	10	3.72(1.98, 7.01)	3.72(1.99, 6.97)	19.12	1.85(0.98)	3.61(2.13)
Lamotrigine	psychiatric disorders	behaviour disorder	26	3.57(2.41, 5.28)	3.56(2.41, 5.27)	46.01	1.79(1.23)	3.46(2.49)
Valproic acid	psychiatric disorders	disturbance in social behaviour	13	3.3(1.9, 5.72)	3.29(1.9, 5.7)	20.24	1.69(0.93)	3.24(2.04)
Cognitive and learning disorders
Valproic acid	psychiatric disorders	executive dysfunction	3	47.7(12.65, 179.83)	47.69(12.58, 180.82)	99.74	5.13(3.49)	34.96(11.52)
Valproic acid	psychiatric disorders	impaired reasoning	6	38.17(15.33, 95.06)	38.15(15.19, 95.84)	166.99	4.89(3.69)	29.58(13.79)
Valproic acid	psychiatric disorders	learning disorder	51	37.19(27.22, 50.83)	37.06(27.08, 50.71)	1385.93	4.85(4.42)	28.93(22.27)
Topiramate	psychiatric disorders	bradyphrenia	18	30.3(18.6, 49.36)	30.22(18.51, 49.33)	457.24	4.77(4.09)	27.27(18.13)
Pregabalin	psychiatric disorders	bradyphrenia	5	20.17(8.28, 49.14)	20.13(8.33, 48.63)	88.25	4.29(3.11)	19.57(9.29)
Valproic acid	psychiatric disorders	reading disorder	8	16.69(7.98, 34.88)	16.68(7.92, 35.13)	104.25	3.89(2.89)	14.86(8.02)
Valproic acid	psychiatric disorders	learning disability	16	13.49(8.06, 22.59)	13.48(8.1, 22.44)	167.11	3.62(2.9)	12.28(7.98)
Clobazam	psychiatric disorders	learning disorder	4	12.82(4.75, 34.56)	12.8(4.71, 34.78)	42.53	3.65(2.36)	12.53(5.46)
Valproic acid	psychiatric disorders	tachyphrenia	6	11.74(5.09, 27.11)	11.74(5.05, 27.27)	53.97	3.44(2.32)	10.83(5.38)
Clonazepam	psychiatric disorders	bradyphrenia	3	10.83(3.46, 33.92)	10.82(3.47, 33.72)	26.29	3.41(1.98)	10.65(4.1)
Diazepam	psychiatric disorders	learning disorder	3	9.71(3.1, 30.34)	9.7(3.11, 30.23)	23.09	3.26(1.83)	9.58(3.69)
Lamotrigine	psychiatric disorders	reading disorder	7	9.35(4.28, 20.44)	9.35(4.27, 20.48)	46.9	3.09(2.03)	8.5(4.42)
Lamotrigine	psychiatric disorders	learning disability	14	7.58(4.39, 13.11)	7.58(4.38, 13.12)	73.24	2.81(2.05)	7.03(4.44)
Carbamazepine	psychiatric disorders	learning disorder	8	7.31(3.61, 14.81)	7.31(3.61, 14.8)	42.01	2.82(1.86)	7.08(3.92)
Topiramate	psychiatric disorders	learning disorder	5	6.08(2.51, 14.76)	6.08(2.52, 14.69)	20.75	2.58(1.41)	5.97(2.84)
Lamotrigine	psychiatric disorders	learning disorder	15	5.89(3.49, 9.95)	5.89(3.47, 10)	56.82	2.48(1.74)	5.56(3.59)
Clonazepam	psychiatric disorders	attention deficit hyperactivity disorder	3	5.59(1.79, 17.43)	5.59(1.79, 17.42)	11.2	2.47(1.05)	5.55(2.14)
Valproic acid	psychiatric disorders	attention deficit hyperactivity disorder	14	5.43(3.18, 9.28)	5.43(3.2, 9.22)	48.51	2.39(1.65)	5.25(3.35)
Language and speech disorders
Lamotrigine	psychiatric disorders	poverty of speech	8	60.25(24.23, 149.8)	60.23(24.45, 148.38)	269.76	5.14(4.01)	35.29(16.47)
Lorazepam	psychiatric disorders	disorganised speech	5	57.55(23.14, 143.11)	57.43(23.31, 141.48)	257.17	5.74(4.53)	53.34(24.89)
Carbamazepine	psychiatric disorders	poverty of speech	3	37.34(10.88, 128.18)	37.33(10.86, 128.33)	89.33	4.98(3.43)	31.59(11.26)
Clonazepam	psychiatric disorders	mutism	6	33.88(14.89, 77.09)	33.81(14.84, 77.01)	181.34	5.01(3.91)	32.14(16.16)
Valproic acid	psychiatric disorders	speech sound disorder	3	27.26(7.83, 94.86)	27.25(7.77, 95.53)	62.48	4.5(2.94)	22.62(7.97)
Valproic acid	psychiatric disorders	echolalia	6	23.13(9.69, 55.22)	23.12(9.76, 54.77)	107.46	4.3(3.14)	19.72(9.52)
Carbamazepine	psychiatric disorders	echolalia	3	16.6(5.11, 53.9)	16.59(5.12, 53.77)	40.57	3.94(2.46)	15.39(5.74)
Valproic acid	psychiatric disorders	pressure of speech	3	6.06(1.9, 19.29)	6.06(1.91, 19.26)	12.09	2.54(1.09)	5.83(2.21)
Levetiracetam	psychiatric disorders	dysphemia	18	5.29(3.29, 8.5)	5.28(3.3, 8.45)	59.03	2.33(1.67)	5.04(3.39)
Autism spectrum disorder related symptoms
Valproic acid	psychiatric disorders	social (pragmatic) communication disorder	4	169.62(37.96, 757.95)	169.57(38.23, 752.1)	287.28	6.19(4.58)	73.24(20.93)
Acetazolamide	psychiatric disorders	autism spectrum disorder	4	23.93(8.91, 64.25)	23.69(8.89, 63.12)	86.55	4.56(3.28)	23.58(10.32)
Topiramate	psychiatric disorders	daydreaming	5	17.69(7.15, 43.73)	17.67(7.17, 43.53)	73.81	4.06(2.86)	16.65(7.8)
Valproic acid	psychiatric disorders	decreased eye contact	9	15.07(7.55, 30.08)	15.06(7.58, 29.91)	105.64	3.76(2.82)	13.57(7.61)
Oxcarbazepine	psychiatric disorders	daydreaming	3	13.12(4.14, 41.59)	13.12(4.13, 41.7)	32.34	3.66(2.21)	12.67(4.83)
Valproic acid	psychiatric disorders	autism spectrum disorder	68	11.77(9.18, 15.1)	11.72(9.08, 15.12)	610.67	3.43(3.08)	10.81(8.78)
Levetiracetam	psychiatric disorders	stereotypy	11	9.91(5.32, 18.48)	9.91(5.29, 18.56)	79.38	3.17(2.31)	9.03(5.36)
Valproic acid	psychiatric disorders	stereotypy	8	9.88(4.81, 20.29)	9.88(4.78, 20.4)	59.24	3.21(2.23)	9.24(5.06)
Levetiracetam	psychiatric disorders	selective eating disorder	43	9.4(6.86, 12.87)	9.38(6.86, 12.84)	291.6	3.1(2.66)	8.59(6.6)
Lamotrigine	psychiatric disorders	selective eating disorder	41	8.19(5.94, 11.3)	8.18(5.98, 11.19)	235.27	2.91(2.46)	7.54(5.76)
Vigabatrin	psychiatric disorders	staring	13	7.56(4.34, 13.17)	7.55(4.36, 13.07)	70.8	2.86(2.09)	7.28(4.57)
Valproic acid	psychiatric disorders	daydreaming	4	6.61(2.42, 18.06)	6.61(2.43, 17.96)	18.09	2.66(1.36)	6.33(2.73)
Lacosamide	psychiatric disorders	staring	3	5.82(1.86, 18.14)	5.81(1.86, 18.11)	11.84	2.53(1.1)	5.77(2.23)
Clobazam	psychiatric disorders	autism spectrum disorder	6	4.28(1.91, 9.56)	4.27(1.91, 9.54)	14.93	2.09(1.01)	4.25(2.17)
Mood and emotional disorders
Lorazepam	psychiatric disorders	generalised anxiety disorder	4	43.96(16.02, 120.64)	43.89(16.15, 119.26)	158.21	5.37(4.07)	41.47(17.82)
Diazepam	psychiatric disorders	fear of death	3	33.82(10.62, 107.72)	33.78(10.63, 107.37)	91.16	5.01(3.56)	32.31(12.26)
Lorazepam	psychiatric disorders	major depression	4	13.51(5.02, 36.35)	13.49(5.06, 35.94)	45.42	3.73(2.45)	13.26(5.79)
Topiramate	psychiatric disorders	frustration tolerance decreased	6	12.31(5.43, 27.92)	12.3(5.4, 28.02)	59.59	3.56(2.47)	11.81(5.95)
Eslicarbazepine	psychiatric disorders	irritability	4	8.06(3, 21.69)	7.93(2.98, 21.13)	24.26	2.99(1.71)	7.92(3.46)
Clonazepam	psychiatric disorders	euphoric mood	4	7.95(2.96, 21.32)	7.94(2.98, 21.16)	23.96	2.97(1.7)	7.85(3.44)
Brivaracetam	psychiatric disorders	mood swings	4	7.63(2.85, 20.44)	7.59(2.85, 20.22)	22.81	2.92(1.65)	7.56(3.32)
Carbamazepine	psychiatric disorders	anxiety disorder	3	6.42(2.03, 20.29)	6.42(2.02, 20.41)	13.31	2.64(1.2)	6.25(2.39)
Perampanel	psychiatric disorders	irritability	13	6.05(3.5, 10.47)	5.98(3.45, 10.35)	53.83	2.58(1.81)	5.96(3.77)
Topiramate	psychiatric disorders	dysphoria	3	5.34(1.7, 16.75)	5.34(1.71, 16.64)	10.37	2.39(0.96)	5.25(2.02)
Perampanel	psychiatric disorders	depressed mood	5	5.29(2.19, 12.76)	5.27(2.18, 12.73)	17.25	2.39(1.23)	5.25(2.51)
Levetiracetam	psychiatric disorders	apathy	31	4.79(3.34, 6.87)	4.78(3.36, 6.8)	88.07	2.2(1.69)	4.59(3.39)
Vigabatrin	psychiatric disorders	irritability	103	4.47(3.67, 5.44)	4.43(3.64, 5.39)	267.77	2.12(1.84)	4.35(3.69)
Carbamazepine	psychiatric disorders	euphoric mood	7	4.43(2.09, 9.37)	4.42(2.1, 9.31)	18.15	2.12(1.11)	4.35(2.32)
Valproic acid	psychiatric disorders	apathy	17	3.62(2.23, 5.86)	3.62(2.22, 5.91)	31.29	1.83(1.15)	3.54(2.37)
Sleep disorders
Lamotrigine	psychiatric disorders	parasomnia	4	13.25(4.61, 38.08)	13.25(4.6, 38.18)	39.05	3.53(2.17)	11.56(4.78)
Clonazepam	psychiatric disorders	sopor	11	13(7.15, 23.64)	12.95(7.19, 23.31)	118.92	3.67(2.84)	12.71(7.71)
Diazepam	psychiatric disorders	sopor	9	12.1(6.25, 23.4)	12.06(6.19, 23.48)	89.77	3.57(2.67)	11.87(6.84)
Gabapentin	psychiatric disorders	initial insomnia	6	8.36(3.73, 18.73)	8.35(3.74, 18.65)	38.29	3.04(1.97)	8.25(4.2)
Clobazam	psychiatric disorders	poor quality sleep	6	7.5(3.35, 16.8)	7.49(3.35, 16.73)	33.29	2.89(1.81)	7.4(3.77)
Gabapentin	psychiatric disorders	sopor	6	6.76(3.02, 15.12)	6.74(3.02, 15.05)	29.04	2.74(1.66)	6.68(3.41)
Topiramate	psychiatric disorders	sopor	11	5.52(3.04, 10.03)	5.51(3.06, 9.92)	39.84	2.44(1.61)	5.42(3.29)
Carbamazepine	psychiatric disorders	sopor	12	4.47(2.52, 7.92)	4.47(2.53, 7.89)	31.58	2.13(1.34)	4.39(2.72)
Brivaracetam	psychiatric disorders	insomnia	6	4.06(1.81, 9.07)	4.03(1.8, 9)	13.65	2.01(0.93)	4.02(2.05)
Vigabatrin	psychiatric disorders	poor quality sleep	11	3.93(2.16, 7.14)	3.92(2.18, 7.06)	23.46	1.95(1.12)	3.86(2.34)
Vigabatrin	psychiatric disorders	insomnia	99	3.83(3.14, 4.68)	3.8(3.12, 4.62)	200.61	1.9(1.62)	3.74(3.16)
Ethosuximide	psychiatric disorders	insomnia	9	3.67(1.9, 7.09)	3.64(1.91, 6.95)	17.29	1.86(0.96)	3.64(2.1)
Substance dependence and abuse
Pregabalin	psychiatric disorders	drug use disorder	44	215.33(153.04, 302.96)	211.84(151.81, 295.61)	7001.8	7.33(6.86)	160.87(120.89)
Pregabalin	psychiatric disorders	substance use disorder	6	159.81(65.51, 389.88)	159.46(66.01, 385.21)	761.95	7.01(5.83)	128.79(61.07)
Lorazepam	psychiatric disorders	alcohol abuse	5	96.92(38.12, 246.45)	96.73(37.76, 247.83)	418.63	6.42(5.19)	85.6(39.2)
Clonazepam	psychiatric disorders	substance use disorder	3	67.69(20.57, 222.79)	67.62(20.46, 223.52)	177.86	5.93(4.43)	61.18(22.58)
Pregabalin	psychiatric disorders	drug abuse	208	56.71(48.98, 65.66)	52.43(45.71, 60.14)	9740.87	5.6(5.4)	48.67(43.05)
Clonazepam	psychiatric disorders	drug use disorder	14	52.85(30.6, 91.27)	52.6(30.38, 91.06)	654.16	5.6(4.84)	48.63(30.78)
Lorazepam	psychiatric disorders	substance abuse	8	20.85(10.31, 42.14)	20.78(10.26, 42.08)	146.52	4.34(3.38)	20.24(11.23)
Clonazepam	psychiatric disorders	drug abuse	85	20(16.07, 24.9)	19.44(15.67, 24.12)	1444.95	4.24(3.93)	18.89(15.73)
Diazepam	psychiatric disorders	drug use disorder	4	16.22(6.02, 43.72)	16.19(5.96, 43.99)	55.78	3.99(2.7)	15.86(6.92)
Pregabalin	psychiatric disorders	drug dependence	28	15.62(10.72, 22.76)	15.46(10.65, 22.44)	370.45	3.92(3.39)	15.14(11.04)
Pregabalin	psychiatric disorders	substance abuse	5	11.64(4.8, 28.19)	11.62(4.81, 28.07)	47.68	3.52(2.35)	11.43(5.45)
Phenytoin	psychiatric disorders	drug use disorder	4	9.42(3.49, 25.38)	9.41(3.46, 25.57)	29.41	3.21(1.92)	9.23(4.02)
Diazepam	psychiatric disorders	drug abuse	27	6.97(4.76, 10.2)	6.91(4.76, 10.03)	135.32	2.78(2.24)	6.85(4.98)
Lorazepam	psychiatric disorders	drug dependence	10	5.97(3.2, 11.14)	5.95(3.18, 11.14)	40.9	2.56(1.71)	5.91(3.51)
Diazepam	psychiatric disorders	drug dependence	8	4.67(2.33, 9.37)	4.66(2.35, 9.25)	22.87	2.21(1.27)	4.64(2.59)
Clobazam	psychiatric disorders	drug dependence	9	4.35(2.25, 8.39)	4.34(2.27, 8.29)	22.95	2.11(1.21)	4.31(2.49)
Clonazepam	psychiatric disorders	drug dependence	8	4.09(2.04, 8.21)	4.08(2.05, 8.1)	18.51	2.02(1.07)	4.06(2.27)
Carbamazepine	psychiatric disorders	drug abuse	55	3.94(3.02, 5.15)	3.93(2.99, 5.17)	117.82	1.95(1.57)	3.87(3.09)
Suicidal and self-injurious behavior
Perampanel	psychiatric disorders	homicidal ideation	4	30.88(11.46, 83.24)	30.75(11.54, 81.93)	112.99	4.92(3.63)	30.19(13.17)
Tiagabine	psychiatric disorders	suicide attempt	3	13.29(4.19, 42.16)	12.82(4.19, 39.18)	32.77	3.68(2.23)	12.81(4.88)
Eslicarbazepine	psychiatric disorders	suicidal ideation	5	10.48(4.31, 25.45)	10.26(4.33, 24.3)	41.83	3.36(2.19)	10.25(4.88)
Lorazepam	psychiatric disorders	intentional self-injury	31	9.37(6.56, 13.38)	9.26(6.51, 13.18)	226	3.2(2.69)	9.16(6.8)
Lorazepam	psychiatric disorders	suicidal behaviour	4	8.74(3.26, 23.44)	8.73(3.28, 23.26)	27.05	3.11(1.84)	8.64(3.78)
Perampanel	psychiatric disorders	suicidal ideation	16	7.55(4.6, 12.39)	7.44(4.56, 12.14)	88.92	2.89(2.19)	7.41(4.89)
Clonazepam	psychiatric disorders	suicide attempt	53	6.3(4.8, 8.28)	6.21(4.72, 8.17)	229.95	2.62(2.23)	6.16(4.9)
Gabapentin	psychiatric disorders	suicidal behaviour	3	5.4(1.73, 16.84)	5.4(1.73, 16.83)	10.65	2.42(1)	5.36(2.07)
Lamotrigine	psychiatric disorders	suspected suicide	5	5.11(2.07, 12.62)	5.11(2.07, 12.59)	15.58	2.28(1.09)	4.87(2.29)
Perampanel	psychiatric disorders	suicide attempt	13	5.09(2.94, 8.81)	5.03(2.91, 8.71)	42.01	2.33(1.57)	5.02(3.17)
Gabapentin	psychiatric disorders	completed suicide	20	4.77(3.07, 7.42)	4.74(3.08, 7.3)	58.74	2.24(1.62)	4.72(3.26)
Brivaracetam	psychiatric disorders	suicidal ideation	6	4.73(2.12, 10.58)	4.69(2.1, 10.48)	17.44	2.23(1.15)	4.69(2.39)
Lorazepam	psychiatric disorders	suicide attempt	34	4.67(3.33, 6.56)	4.62(3.31, 6.45)	96.18	2.2(1.72)	4.6(3.46)
Diazepam	psychiatric disorders	completed suicide	13	3.66(2.12, 6.32)	3.65(2.11, 6.32)	24.87	1.86(1.1)	3.63(2.3)
Gabapentin	psychiatric disorders	suicide attempt	32	3.62(2.56, 5.14)	3.6(2.53, 5.12)	59.81	1.84(1.34)	3.58(2.67)
Diazepam	psychiatric disorders	suicide attempt	23	3.08(2.04, 4.64)	3.06(2.03, 4.62)	31.83	1.61(1.03)	3.05(2.16)
Psychotic symptoms
Lorazepam	psychiatric disorders	withdrawal catatonia	5	736.63(213.12, 2546.1)	735.15(213.85, 2527.22)	1832.89	8.52(7.09)	368.08(130.39)
Levetiracetam	psychiatric disorders	epileptic psychosis	3	270.29(28.11, 2598.63)	270.25(28.37, 2574.34)	201.19	6.09(4.2)	68.31(10.28)
Levetiracetam	psychiatric disorders	childhood psychosis	3	90.1(18.18, 446.42)	90.08(18.06, 449.39)	132.14	5.51(3.74)	45.54(11.94)
Gabapentin	psychiatric disorders	psychiatric decompensation	3	79.39(23.82, 264.56)	79.31(23.99, 262.16)	205.21	6.13(4.62)	70.28(25.67)
Topiramate	psychiatric disorders	alice in wonderland syndrome	6	62.05(25.53, 150.81)	62(25.67, 149.78)	292.58	5.66(4.48)	50.56(24.05)
Lorazepam	psychiatric disorders	persecutory delusion	3	29.44(9.28, 93.41)	29.41(9.25, 93.48)	79.16	4.82(3.37)	28.31(10.77)
Lorazepam	psychiatric disorders	psychomotor retardation	7	23.78(11.19, 50.53)	23.71(11.26, 49.93)	147.56	4.52(3.5)	23(12.24)
Clobazam	psychiatric disorders	psychomotor retardation	7	21.57(10.13, 45.95)	21.52(10.22, 45.32)	131.85	4.38(3.35)	20.75(11.02)
Perampanel	psychiatric disorders	psychotic disorder	11	21.49(11.81, 39.1)	21.25(11.8, 38.26)	209.55	4.39(3.56)	20.98(12.72)
Valproic acid	psychiatric disorders	psychomotor retardation	31	20.47(14, 29.92)	20.43(14.08, 29.65)	493.57	4.15(3.61)	17.74(12.91)
Lorazepam	psychiatric disorders	catatonia	9	16.98(8.76, 32.92)	16.92(8.69, 32.95)	131.82	4.05(3.14)	16.56(9.52)
Phenytoin	psychiatric disorders	hallucination, tactile	4	15.67(5.77, 42.53)	15.66(5.76, 42.55)	52.9	3.92(2.63)	15.13(6.56)
Oxcarbazepine	psychiatric disorders	disorientation	37	12.23(8.8, 17)	12.16(8.71, 16.97)	366.04	3.56(3.09)	11.77(8.94)
Lorazepam	psychiatric disorders	delusion	6	10.83(4.83, 24.28)	10.81(4.84, 24.14)	52.66	3.42(2.34)	10.67(5.43)
Ethosuximide	psychiatric disorders	paranoia	3	10.07(3.23, 31.36)	10.03(3.22, 31.26)	24.3	3.32(1.9)	9.99(3.86)
Topiramate	psychiatric disorders	hallucination, tactile	4	10.05(3.7, 27.27)	10.04(3.69, 27.28)	31.4	3.28(1.99)	9.72(4.21)
Topiramate	psychiatric disorders	psychomotor retardation	8	9.96(4.92, 20.18)	9.95(4.91, 20.15)	62.11	3.27(2.31)	9.63(5.33)
Brivaracetam	psychiatric disorders	psychotic disorder	3	9.84(3.16, 30.69)	9.8(3.14, 30.54)	23.6	3.29(1.86)	9.76(3.77)
Levetiracetam	psychiatric disorders	acute psychosis	12	9.74(5.37, 17.68)	9.74(5.41, 17.54)	84.92	3.15(2.33)	8.89(5.4)
Clonazepam	psychiatric disorders	catatonia	6	9.63(4.3, 21.58)	9.61(4.3, 21.46)	45.61	3.25(2.17)	9.48(4.83)
Oxcarbazepine	psychiatric disorders	schizophrenia	5	9.38(3.86, 22.81)	9.37(3.88, 22.64)	36.39	3.19(2.02)	9.15(4.35)
Ethosuximide	psychiatric disorders	hallucination, visual	5	9.3(3.85, 22.45)	9.25(3.83, 22.35)	36.66	3.2(2.04)	9.22(4.41)
Clonazepam	psychiatric disorders	psychomotor retardation	3	8.58(2.74, 26.81)	8.57(2.75, 26.71)	19.79	3.08(1.65)	8.47(3.26)
Lorazepam	psychiatric disorders	delirium	12	8.17(4.62, 14.46)	8.14(4.61, 14.37)	74.35	3.01(2.22)	8.06(5)
Perampanel	psychiatric disorders	hallucination, visual	4	8.15(3.04, 21.81)	8.12(3.05, 21.64)	24.85	3.01(1.74)	8.08(3.55)
Topiramate	psychiatric disorders	hallucination, visual	34	7.38(5.25, 10.39)	7.35(5.27, 10.26)	181.64	2.84(2.36)	7.18(5.4)
Lorazepam	psychiatric disorders	confusional state	28	7.2(4.95, 10.46)	7.13(4.91, 10.35)	146.31	2.82(2.29)	7.07(5.17)
Clonazepam	psychiatric disorders	disorientation	11	6.55(3.61, 11.87)	6.53(3.63, 11.76)	50.96	2.69(1.87)	6.47(3.93)
Perampanel	psychiatric disorders	hallucination, auditory	3	6.42(2.06, 20)	6.41(2.06, 19.98)	13.64	2.67(1.25)	6.38(2.47)
Lamotrigine	psychiatric disorders	psychomotor retardation	16	6.37(3.83, 10.6)	6.37(3.83, 10.6)	67.27	2.58(1.87)	5.99(3.91)
Levetiracetam	psychiatric disorders	persecutory delusion	5	6.17(2.49, 15.27)	6.17(2.5, 15.2)	20.27	2.55(1.35)	5.84(2.74)
Zonisamide	psychiatric disorders	hallucination, visual	4	5.58(2.09, 14.93)	5.57(2.09, 14.84)	14.95	2.47(1.2)	5.55(2.44)
Zonisamide	psychiatric disorders	confusional state	9	5.52(2.86, 10.66)	5.48(2.87, 10.46)	32.95	2.45(1.55)	5.47(3.16)
Levetiracetam	psychiatric disorders	substance-induced psychotic disorder	6	5.52(2.42, 12.58)	5.52(2.42, 12.57)	20.9	2.39(1.29)	5.25(2.64)
Carbamazepine	psychiatric disorders	psychiatric symptom	6	5.46(2.42, 12.28)	5.45(2.44, 12.17)	21.25	2.42(1.33)	5.34(2.71)
Lorazepam	psychiatric disorders	psychotic disorder	10	5.38(2.89, 10.04)	5.37(2.87, 10.05)	35.29	2.42(1.56)	5.33(3.17)
Clonazepam	psychiatric disorders	confusional state	23	5.05(3.34, 7.62)	5.02(3.33, 7.58)	73.53	2.32(1.74)	4.99(3.53)
Lorazepam	psychiatric disorders	hallucination	23	5.04(3.34, 7.6)	5(3.31, 7.55)	73.2	2.31(1.73)	4.97(3.52)
Pregabalin	psychiatric disorders	confusional state	21	4.96(3.22, 7.63)	4.93(3.2, 7.59)	65.41	2.29(1.69)	4.9(3.42)
Valproic acid	psychiatric disorders	hallucination, tactile	4	4.76(1.75, 12.9)	4.75(1.75, 12.91)	11.43	2.21(0.91)	4.62(2)
Valproic acid	psychiatric disorders	psychiatric symptom	8	4.69(2.32, 9.5)	4.69(2.32, 9.5)	22.39	2.19(1.23)	4.56(2.52)
Lorazepam	psychiatric disorders	hallucination, auditory	7	4.65(2.21, 9.8)	4.64(2.2, 9.77)	19.9	2.21(1.2)	4.62(2.48)
Gabapentin	psychiatric disorders	confusional state	21	4.43(2.88, 6.82)	4.41(2.87, 6.79)	55.08	2.13(1.53)	4.39(3.06)
Gabapentin	psychiatric disorders	hallucination, visual	9	4.33(2.24, 8.34)	4.32(2.26, 8.25)	22.78	2.1(1.2)	4.29(2.48)
Lorazepam	psychiatric disorders	disorientation	6	4.13(1.85, 9.23)	4.13(1.85, 9.22)	14.14	2.04(0.96)	4.11(2.1)
Divalproex sodium	psychiatric disorders	mental status changes	9	3.94(2.04, 7.59)	3.93(2.06, 7.5)	19.54	1.97(1.07)	3.91(2.26)
Topiramate	psychiatric disorders	confusional state	40	3.75(2.74, 5.13)	3.74(2.73, 5.12)	79.19	1.89(1.44)	3.7(2.85)
Clonazepam	psychiatric disorders	psychotic disorder	8	3.69(1.84, 7.4)	3.68(1.85, 7.31)	15.54	1.87(0.93)	3.66(2.05)
Pregabalin	psychiatric disorders	hallucination	18	3.62(2.28, 5.77)	3.61(2.26, 5.78)	33.79	1.85(1.19)	3.59(2.44)
Diazepam	psychiatric disorders	hallucination	16	3.42(2.09, 5.59)	3.4(2.08, 5.55)	27.05	1.76(1.07)	3.39(2.24)
Topiramate	psychiatric disorders	psychotic disorder	17	3.36(2.08, 5.42)	3.35(2.09, 5.36)	27.71	1.73(1.06)	3.32(2.23)
Other neuropsychiatric symptoms
Levetiracetam	psychiatric disorders	automatism epileptic	8	120.16(41.69, 346.34)	120.11(41.68, 346.13)	404.98	5.7(4.51)	52.05(21.46)
Gabapentin	psychiatric disorders	personality disorder	10	46.22(24.28, 87.98)	46.07(24.13, 87.97)	409.85	5.42(4.54)	42.89(25.03)
Valproic acid	psychiatric disorders	automatism	5	35.34(13.12, 95.2)	35.33(13, 96)	130.52	4.8(3.51)	27.86(12.16)
Lamotrigine	psychiatric disorders	factitious disorder	3	31.06(8.24, 117.08)	31.05(8.19, 117.73)	63.46	4.51(2.88)	22.86(7.53)
Valproic acid	psychiatric disorders	dependent personality disorder	4	25.44(8.7, 74.45)	25.44(8.66, 74.76)	78.25	4.42(3.03)	21.36(8.7)
Clonazepam	psychiatric disorders	disinhibition	5	19.63(8.06, 47.85)	19.6(8.11, 47.35)	85.61	4.25(3.07)	19.04(9.04)
Lamotrigine	psychiatric disorders	munchausen's syndrome	4	18.41(6.23, 54.39)	18.4(6.26, 54.07)	53.86	3.93(2.53)	15.24(6.15)
Oxcarbazepine	psychiatric disorders	nervousness	42	15(11, 20.45)	14.89(10.88, 20.37)	521.74	3.84(3.4)	14.31(11.04)
Levetiracetam	psychiatric disorders	illusion	12	14.23(7.74, 26.17)	14.22(7.75, 26.11)	127.41	3.63(2.79)	12.42(7.46)
Brivaracetam	psychiatric disorders	nervousness	3	13.82(4.43, 43.13)	13.75(4.41, 42.86)	35.25	3.77(2.35)	13.67(5.27)
Gabapentin	psychiatric disorders	inappropriate affect	5	13.3(5.48, 32.28)	13.28(5.5, 32.08)	55.55	3.7(2.53)	13.01(6.2)
Levetiracetam	psychiatric disorders	blunted affect	4	10.92(3.87, 30.83)	10.92(3.86, 30.86)	32.15	3.3(1.95)	9.85(4.13)
Topiramate	psychiatric disorders	negativism	8	9.96(4.92, 20.18)	9.95(4.91, 20.15)	62.11	3.27(2.31)	9.63(5.33)
Oxcarbazepine	psychiatric disorders	inappropriate affect	6	8.98(3.99, 20.22)	8.98(4.02, 20.06)	41.44	3.13(2.05)	8.77(4.45)
Pregabalin	psychiatric disorders	thinking abnormal	6	7.3(3.26, 16.34)	7.29(3.26, 16.28)	32.21	2.85(1.78)	7.22(3.68)
Valproic acid	psychiatric disorders	personality disorder	7	6.6(3.09, 14.11)	6.59(3.07, 14.15)	31.59	2.66(1.63)	6.32(3.35)
Lamotrigine	psychiatric disorders	laziness	3	6.54(2.02, 21.18)	6.54(2.02, 21.2)	13.04	2.62(1.14)	6.13(2.29)
Lamotrigine	psychiatric disorders	hypervigilance	3	6.37(1.97, 20.62)	6.37(1.97, 20.65)	12.61	2.58(1.1)	5.99(2.24)
Valproic acid	psychiatric disorders	enuresis	30	6.14(4.26, 8.87)	6.13(4.22, 8.9)	123.02	2.56(2.04)	5.9(4.34)
Perampanel	psychiatric disorders	agitation	15	6.07(3.64, 10.12)	5.99(3.6, 9.97)	62.24	2.58(1.86)	5.97(3.89)
Valproic acid	psychiatric disorders	encopresis	3	5.87(1.84, 18.68)	5.87(1.85, 18.66)	11.59	2.5(1.05)	5.65(2.15)
Topiramate	psychiatric disorders	personality disorder	3	5.8(1.85, 18.21)	5.8(1.86, 18.08)	11.66	2.51(1.08)	5.7(2.19)
Vigabatrin	psychiatric disorders	inappropriate affect	6	5.62(2.49, 12.66)	5.61(2.51, 12.53)	22.05	2.45(1.36)	5.47(2.77)
Levetiracetam	psychiatric disorders	tension	9	5.48(2.8, 10.74)	5.48(2.81, 10.67)	31.06	2.38(1.46)	5.22(2.97)
Eslicarbazepine	psychiatric disorders	agitation	3	5.31(1.7, 16.6)	5.25(1.72, 16.05)	10.34	2.39(0.96)	5.25(2.02)
Diazepam	psychiatric disorders	agitation	42	5.3(3.9, 7.2)	5.23(3.9, 7.02)	143.13	2.38(1.94)	5.2(4.03)
Lamotrigine	psychiatric disorders	dissociation	8	5.26(2.57, 10.75)	5.26(2.6, 10.65)	25.94	2.32(1.35)	5(2.75)
Valproic acid	psychiatric disorders	disinhibition	6	4.77(2.11, 10.78)	4.77(2.09, 10.86)	17.23	2.21(1.12)	4.63(2.34)
Topiramate	psychiatric disorders	inappropriate affect	4	4.67(1.74, 12.56)	4.67(1.75, 12.44)	11.35	2.2(0.93)	4.61(2.02)
Pregabalin	psychiatric disorders	agitation	37	4.45(3.21, 6.16)	4.4(3.22, 6.02)	96.82	2.13(1.67)	4.38(3.33)
Valproic acid	psychiatric disorders	negativism	7	4.1(1.93, 8.71)	4.1(1.95, 8.63)	15.91	2(0.98)	4.01(2.13)
Clonazepam	psychiatric disorders	agitation	37	4.07(2.94, 5.64)	4.03(2.95, 5.51)	84.09	2(1.54)	4.01(3.06)
Levetiracetam	psychiatric disorders	personality change	37	3.94(2.83, 5.47)	3.93(2.82, 5.48)	77.5	1.93(1.46)	3.81(2.89)
Gabapentin	psychiatric disorders	agitation	30	3.17(2.21, 4.54)	3.15(2.21, 4.48)	43.82	1.65(1.14)	3.13(2.32)
